# Supplementary material for: The Anatomy and Phylogenetic Relationships of “Pelorosaurus“ becklesii (Neosauropoda, Macronaria) from the Early Cretaceous of England
Source: PLoS One. 2015 Jun 3;10(6):e0125819. doi: 10.1371/journal.pone.0125819 (PMC4454574; doi:10.1371/journal.pone.0125819)
Supplement: S2 File — (TXT) [file pone.0125819.s002.txt]

xread 'Data saved from TNT' 

347 72 

Plateosaurusengelhardti      0000000000000000000000000000100000000010000?00000?0000??000000000000000??00000?0000???0000000000000?0-00?000000?00-101000?000?000000-000000000-1-0-00000000000000000--00--0000000????0?000?0???000??0?000-??0-0000002?010000????0???00000000?000000?0?0???0000000000000?000000001000000000000?0000000?0000000000000?000000000000000000000000000000000000000

Chinshakiangosauruschunghoensis ????????????????????????????????????????????????????????????????????????????????0?0???00?????0?1?10???01?000??0??0-?0????????????????????????????????????????????????????????0??????0?????????????????????????????????????????????????????????????????????????????????????????????????????????????????????0????????????????????????????????????????????????

Mussauruspatagonicus         00000000000000000000100?00?010?0000000?00????000??0?0???????????????????????????1?1???00000??0?0??010-0[01]?[01]0??00??0-10100000000???0?0-?00000000-1-0-000??000000000000--00--0000000???10?000?0???000??0?0?0-??0-00?0002?01000?????0???00000000?000000?0?????00000000000?0?000??000000?0[01]0000000?00?000??00000?0000000?0?0???00??000??000?0000000???00?0000000

Antetonitrusingenipes        ??????????????????????????????????????????????????????????????????????????????????????????????????????????????0??0-10????????0?????0-?0000001121-0-00000000000000000--01--000000???????0???0???000??0?0?0-??0-?000002?0?000?????0????0?1010??0000??????????0000?0??0110?000??000?00?0?????????????????????00100000010001?01????????001?1?000?????????001000

Lessemsaurussauropoides      ??????????????????????????????????????????????????????????????????????????????????????????????????????????????0010-??1000000?0???000-?00000010-1-0-0000000000?000000--11--000000???????????0?????????????????????????????????????????0010100?000000?0??????110010[01]001110000??000?00?0??00000?00???????00000000000001000????0?0000??00??1??000??00????00????

Gongxianosaurusshibeiensis   ?????????????1??????????????????????????????????????????????????????????????????????????????????????1?11?2????0??0-10????????0????????0??????????0-??0???????????????????????????????????0?0???000???????????????00???01000?????0????001000??000?00?0??????1000?0?00?01?00000?0???????????????????????????111???0?????01??0???????0000?1?000000100000??????

Amygdalodonpatagonicus       ??????????????????????????????????????????????????????????????????1???1????????????????????????????11011?20???1????1????????00????????0???0????1-?-??1????0??????0???????????00???0????????0????00?????????????0000???0???0????????????????????????????????????????????????????????????????????????????????????????????????????????????????????????????????

Isanosaurusattavipachi       ??????????????????????????????????????????????????????????????????????????????????????????????????????????????1??0-10????????0????????0??????0-1-?-0????????0??????10?11??00?0???????????????????????????????????????????????????????000000??000??????????????????????????????????????????????????????????1110010001???????????????????????????????????????

Vulcanodonkaribaensis        ???????????????????????????????0??????????????????????????????????????????????????????????????????????????????????????????????????????????????????-?????????????????????????????????1????0?0?0??00???0?100?????01???????????????00??10?????0???????????????1101?0???1110100????0???????1?????0000000?010??101??????1000?0000?1000010?100100100?0110010???00

Tazoudasaurusnaimi           ??????????????????????????????00?10?????????01?????0--??????????????????????????100???0011???0?001001011?000??1000-00100000010000?010?00000110-000-0000001000011?00100111-000010??00???????0?00000000001001?0-00000020020000??1100??1000000???????0?00?????1101101101?10100?100?001?0101?????00000000?10?0101010000?000?0?00010100?00?011?0?0001010?1001?00

Shunosauruslii               0100100000110110000010000000??000001001??0000001101100000100011000000000??000001100?0000?101?110?1011011?201201001000100000010000100-101000110-1-1-0000000000011101[01]?11[01]?000010000010-0001010000000000100100-00?0002001?00---111010100000010??00001000010011011010010101000100000110101100000100000???0?011100110001101?100?10?00111101110111?11111000????

Barapasaurustagorei          ????????????????????????????????????????????????????????????????????????????????????????????????????1?11?000??1000-0?0?0???0100????0-?0000011??0?1-??1010000?011100100111-000010???01100?0?0?0?00000000100??0??000?010???0?0--1?00?0110000000000000?00??????101101001110100???????????011000?01000000010?0111000100?0101111??1?10???010???????1??11?0000000

Cetiosaurusoxoniensis ??????????????????????????????????????????????????????????????????????????????????????????????????????????????101102?000000010110100-?01000110-001-0?20000100?1101000-11??0000[01]0?10??????0?02?0000000?0?0-100-000000200?000??????????00000001??0???1???0100??0?10??0???????????????????11000?0?0000??1?0?011???????100???????????????????????????????00????

Patagosaurusfariasi          1???1?00??11???????????????????0???????????????????????????????1?????????????????0???????????1???1011011?000??100100?000000010110100-?00000110-001-00000011000110010-011--000010??002??0?0?????000000??1??1????0?0002002?0??????00??11000001?000?00100??????101001001110100????????????11000?01000000010?011100010000001???????????101011????????????000000

Omeisaurus                          11001?0000110111000010???000???001010011000001011011?000?1???11100?0?0??00?0?00110000000?1???111?1011011010040111230000[12]000101100100-21000[12]111001100000100100?11110100111-000210010?2110100?10000000000100100-00?0002001?00???1100001100000??000?0000000100110110100101010001000000111011000001000000010?1111000000001011??001010011111111111111111100000?0

Mamenchisaurus                      11101?0-00111011000110??0?00???00?010010000?010?1?111000?0???101?00??????0?0???1100???001101111001011011?1004011123[12]00020001011001010210012111001101100100?000110021001?1101021001002??0?00?11003000000100100-00?0002002?0????1100?0110?0?0?1????00?0?0????11011010011101001101?0001???1100000??00000010?011100010001101?11001110?11?101?1?1111??1???000000

Turiasaurusriodevensis       ????????????????????????????????????????????????????????????????????????????????????????????????????10110001??11120100000100101?0101??11[01]1011100010?-00000100011101100111100?1100100???????0???02000?0?1????????????????200?????????1?????????????????00??0?10110100????10011110000111??????????????????????????????00??11?101010?11???11???1?10?111?0?0101

Losillasaurusgiganteus       ???????????????????????????????????????????????????????????????????10?????0????1??????????????1??1????????????1012010000000010110100-?11110111001101000100?000111011001111100110???????????0???0200?10[01]100??00000??????1????????????????????????????????????1011010?????1??????????????01?0??010?0?00?11?0?????????????????????????????????????????????0???

Jobariatiguidensis           11001?000011111?010010??0000??10010100?100000101101110???10??11?000??00?00?0?0?1100000???????1100?01101100001?1??221?000000010010100-201010110-0[01]1-11000001000111011001111000000010021101?10100000??000100?00-100000200100????1?00101101010????01000000????110110100111010001110000111111000?01000000011?0111000100?110111011111001111011111?????????100100

Haplocanthosauruspriscus     ????????????????????????????????????????????????????????????????????????????????????????????????????????????[1234]?101221?001000010010100-01111011100110110001010001100110011101001101100211011?010000000000100100-10000120010???????10??11000211?000100?00?000????????????????????????????111000?01000000011001110001001????????1??????????????????????????????

Camarasaurus                        111010000011111101000000000000100101000101000101101110001101?111000000000010000110000011111111110?011011020010101232?0[01]10100101101011210011110-001011000001000110121001111000210010?2110111010000000001100100-10000020010000?[01]0[01]010110100010100100100000001101101001110100111111001111110000011000010110011100010011101110101110011110111111111111100000?1

Bellusaurussui               1?????0???11???????????????????????10???0???0??????110?????????????000????????????????????????1101011011?200??1012220001000010110100-?1001111110110110000010001101110011110002101?0?2??0?1?0?100300000110?100010000???0?000?????????11[01]000010100100?00??????10110100111010????1????????11000?011000010110011101010001101?????????????????????????????000001

Galveosaurusherreroi         ??????????????????????????????????????????????????????????????????????????????????????????????????????????????1112200012??0??12001????1?011111101111100??0?0001101[12]100111100020001012110???0???01000?0?100?0???0011???0?000?????1???1???????????1?????00000?101[01]0100???????????????????????????????0101100???????????????????????????????????????????0?????

Tehuelchesaurusbenitezii     ?????????????????????????????????????????????????????????????????????????????????????????????????????????????????????????????????????[012]10001110-001021001011000100?0100111-000201??01[123]1???1??????????????????????????????????????????110000010100100111?????11001010[01]1110100????????????1????0011000?1011001111000001?????????????????????????????????000001

	Tastavinsaurussanzi          ??????????????????????????????????????????????????????????????????????????????????????????????????????????????????????????????????????10011?10-00????0?000100011011100?10-001210??0?211011001000100000110010001001111000000???0-1011??????????????????????????????????????????????????111101101100001011001111011?011101110???????11111110111?100111????1?1

	'''Euhelopuszdanskyi'''            01?010000111??110??????0???????00???????????0??????11?????01?1??????????????????100???1??????111??111011?2004?1112201012000010?1?001111111210110111110??0?100?11101110111100021101113??01???????????????????????????????????????????1100000?110?000?00??????10110101??????????????????1110?100110000101100111100100011011101?11?00?11101?11?1???11??00?????

	'''Brachiosaurusaltithorax'''      12101?00??11??1???????????000?10?1110?01000?01011??110??????????0?000000111??0?1?????????????1210?0?1011?201??11?232?002000111???1????10?11111001100000010100?111121001110010211???????????????0????????????????????????????????????????????????????????????10100001??????????????????????????????????????1120001000????????0????????????????????????0?????

	'''Giraffatitanbrancai'''          121010000011111101001000100000100101000100000101101110000101?111000000001110?00110000011111121210?0010110201?0111232[01]002000111110100-210011111001101020010101011[01]12100111001021?0111211011?010001000000100100-1000102001000?????10??1101000?00001001100000021010010111101001111111110111110110110000101100112100100111011111?1110011110111?11?1??11?0100111

	'''Paluxysaurusjonesi'''           ????1?????12??????????????????????????????????????????????????????????????????????????????????[012]?0?00?011?201??1112320002000011110100-?1[01]002111[12]??1111?000010101111?1[01]0111?000210?11121?????0???010??001100000010001020010000??0-10??110?000?0??01[01]0?100????21010010111101?0??1?1?11???11??0?1011?0001011001121011?01010111???????????????????????????0001?1

	'''Venenosaurusdicrocei'''         ??????????????????????????????????????????????????????????????????????????????????????????????????????????????????????????????????????????????????????????????????????????????????11???????0???0-10??00?001000100010000?000?????????11?00001?10?1???????????????????1?10100????1????????????101?0000101?00????????????????????????????????????????????00100

	Cedarosaurus                        ??????????????????????????????????????????????????????????????????????????????????????????????????????????????????????????????????????100?2?????????????0?????1??????????????2?1???????????0???010??000?0?0?0010?1100000100???????????0?00010???1011???????210000111111??00???????????????????????????????11210110????0??????????????????????????????00?1?0

	'''Erketuellisoni'''               ?????????????????????????????????????????????????????????????????????????????????????????????????????????????0111221?00201001101010?????????????????????????????????????????????01????????????????????????????????????????????????????????????????????1?????????????????????????????????????????????????????????????111?1101?111?0?????????????????????????

	'''Chubutisaurusinsignis'''        ??????????????????????????????????????????????????????????????????????????????????????????????????????????????????????????????????????1???2?10-0011?110??01?10???1?10??10-00?210??11???????010?01000?0?10??0?-?0001???0?000?????10??1110000111001??????????1101001111??0110??111111??????????????00010110111210110011101?????????????????1???????????0?????

	'''Tendaguriatanzaniensis'''       ??????????????????????????????????????????????????????????????????????????????????????????????????????????????111232000???0????00100-?100-?1?121-1011???0???????????001????????????????????????????????????????????????????????????????????????????????????????????????????????????????????????????????????????????????????????????????????????????????????

	'''Ligabuesaurusleanzai'''         ??????????????????????????????????????????????????????????????????????????????????????????????[012]?0?001011?201??1?12?3?002??0???000010-?1001210111-111110000101?11?111001111000211?????????????????????????????????????????????????????110000111011??????????210100011??????????????????????????????????????11210?100111011101?????????????????????????0?????

	'''Phuwiangosaurussirindhornae'''  ???????????????????????10?????100101????????0??????111??????????1000110?1100?0?1????????????????????1221?201[234]?101223?0?2010011100101?21[01]0121111001111101001010111121[01]011110002101???2????1?????0100?00010-1?0011001110010000--0-10??110000010001??????11????10?0000?1101110????????????1100110110001?011001121?010011111110??????????????????????????0??1??

	'''Andesaurusdelgadoi'''           ??????????????????????????????????????????????????????????????????????????????????????????????????????????????????????????????????????10?12?10-1-?111??0?0101?111?11001111000211??????????001?102011000?0?00???0?01020010?0?????????????????0???????????????????????????????????????????????1011000110??00??2??????1???????????????????????????????????????

	'''Mendozasaurusneguyelap'''       ??????????????????????????????????????????????????????????????????????????????????????????????????????????????1?1????002??0???000110-?100021?121-112????0??01???????0?1????????????????????0???02000000100000010?210200110??????????1110000100011?????1?????10?100011??0?????11???????????????????????????112101?????10??1?????????????1?1?????????????????

	'''Malarguesaurusflorenciae'''     ???????????????????????????????????????????????????????????????????????????????????????????????????????????????????????????????????????????????????????????????????????????????????????????0?1?0100000010?00?000?2111000110?????????1???????????????????????????????????????????????????????????????????????2100???????????????????????????????????????????

	'''Argentinosaurushuinculensis'''  ??????????????????????????????????????????????????????????????????????????????????????????????????????????????????????????????????????100120?121-112110000001?111121101111000211????[23]?????????????????????????????????????????????????????????????????????????????????????????????????1???????????????????????????????0????????????????????????????????????

	'''Epachthosaurussciuttoi'''       ??????????????????????????????????????????????????????????????????????????????????????????????????????????????????????????????????0???10012110-1-1111?0000002?111211101111000211??103???????110030??001???10??10?3?010?010??????????????????0???????????????111100011?00?10???????????11?11?1?1??001?1????1121001101?101?101???????11101111111?01111?101111

	'''Malawisaurusdixeyi'''           1120???????1??1?????????????????????????????????????????????0???????????????0???100??????????1?10???1?21?20???101303?1021010110?0100-?1101211121-1122?1200?0201?01110?11110?02110?1?????????1??0300?000100??0-101010100000????0-11??1????????????00?00110???1011011110001?0??1?????????1?????????001111100?1210???????11110????????1?????????????1???1101?0

	'''Nemegtosaurusmongoliensis'''    0020?11-0?12?10?010111?10?0010101101?0?0110?01010?1111??2111011?1100010??00100?1101??011??01?1210?001231?202????????????????????????????????????????????0???????????????????????????????????????????????????0??????????????????????????????????????????????????????????????????????????????????????????????????????????????????????????????????????????????

	'''Rapetosauruskrausei'''          00201?1?1012?1010?01?1110?0011?00001?0?0110?01010?1111??21111???11?0100???1110?1101??011?????1210?001231?20?40101303?102101011010110-?10002[01]0121-112211200002011120110111-011211????3??????????03???????00??0????3?020?21???????????1110000??????00?001?????101210011?00110????1?1????11110110110001??11?011?111111??????????????????????????????????010111

	'''Isisauruscolberti'''            ??????????????????????????????????????????????????????????????????????????????????????????????????????????????10?301?102101010000100-?1000200121-1112?1200100011100100111-0?1210?1?13110?0?????030?1001100000-101310200110????0-11?010100000?001000?00??????101111?11101??????????????110111?0110001111101???????????????????????????????????????????11????

	'''Tapuiasaurusmacedoi'''          002?111?0012?1010?0111100??0111011?1000?0???01011?1?1????11111???1?0000???1110??101????0??1??1210?001231020[23]??1??????0?2?0??11????????100021?121-1112?120?0000110??110111????11???11?????????????????????????????????????????????????????????????10?101???????1?????110011?????1??????????????????????????1?2???????????1???????????????????1110?111????1??

	'''Trigonosauruspricei'''          ??????????????????????????????????????????????????????????????????????????????????????????????????????????????101103?1020?0011000100-31[01]11210121-1122[02]1200002?11121110111?0?1211???????????????????????????????????????????????????????????????????????????????????????????????????????????????????????????????????????????????????????????????????????????

	'''Alamosaurussanjuanensis'''      ???????????????1????????????????????????????????????????????????????????????????????????????????????1231?201??1?1303?102000?00000100-?10?1[12]10121-1?12212000020110211?01111000210?1?1[23]1?0??0023103001001100000-1013101110100???0-1111111000000001111110110?1?111010011100111--1111112--?????1????00?1111100112???111??111111???????1??????????????????110???

Opisthocoelicaudiaskarzynskii ??????????????????????????????????????????????????????????????????????????????????????????????????????????????????????????????????????1001200121-11[12]2212001020111211101111001210??1131?0?00?2210-011001100100-101-1020002001000-111110000000?001111011110111111210111101111--1111112--11111110110001?111011121011101111111010110111111011111111011110110010

Neuquensaurusaustralis       ??????????????????????????????????????????????????????????????????????????????????????????????????????????????101[23]030002??00??000100-?1111200121-112211200002?111211101111001211????31?0???1?30030??001100??0-1013?021?011?1?0??????11100?0000010110111?????111210011101111????????????1111?101?0001111100112101111?1111?10101101??1110?????1????????111100

Saltasaurusloricatus         ??????????????????????????00?????1010???010?01??????????????????0100010??1?????1??????????????????????????????1013030002001010000100-?1111200121-1122112000020111111101111001211????311010?1?1?03011001100??0-10131021101101?0??11?0111000000001011011110???111210011101111???????????1111111011000111110011210111111111110??????????????????????????111100

Amazonsaurusmaranhensis      ??????????????????????????????????????????????????????????????????????????????????????????????????????????????????????????????????????1???111????10??0???????????0?1?0111??1???????????????0???000[01]?0?1???0?1[01]1100002?1?00??????10???????????????????????????????????????????????????????0?????????????????????????????????????????????????????????????????

Zapalasaurusbonapartei       ??????????????????????????????????????????????????????????????????????????????????????????????????????????????11?221001?00?????????????????????????????????????????????????????????????????????1001000110?0110010000201100??????????????????????????????????????????????????????????????????????000?0?11?0?????????????????????????????????????????????????

Histriasaurusboscarolli      ??????????????????????????????????????????????????????????????????????????????????????????????????????????????????????????????????????1101??????????10?010??00???00101111-01?010???????????????????????????????????????????????????????????????????????????????????????????????????????????????????????????????????????????????????????????????????????????

Comahuesauruswindhauseni     ??????????????????????????????????????????????????????????????????????????????????????????????????????????????????????????????????????11011110-0210220?1??1??0???00111111-?1?01??????????0?0?201400000?10?0????100002011?0??????10??1????????????00?001?????10110111?????????????????????????01010000011?0211000100??????????????????????????????????0?????

Rayososaurusagrioensis       ?????????????????????????????????????????????????????????????????????????????????????????????????????????????????????????????????????????????????????????????????????????????????????????????????????????????????????????????????????102111001001?????????????????????????????????????????????????????????2?1??????????????????????????????????????????????

Rebbachisaurusgarasbae       ??????????????????????????????????????????????????????????????????????????????????????????????????????310?????????????????????????????1101?110-02?0??01210110011100101111-111010???????1????????????????????????????????????????????11021?1001001????????????????????????????????????????????????????????????????????????????????????????????????????0?????

Cathartesauraanaerobica      ??????????????????????????????????????????????????????????????????????????????????????????????????????????????1102210011??0???000100-??????????????????????????????????????????????????????????1????0111000?11?100012?1??0???????????1?21110011?1?????????????????????????????????????????????????????????2110001??????????????????????????????????????????

Limaysaurustessonei          ???????????1?01????1?1??0000??11?-0011111-001?0-10111011?20?????100101010110?101????????????????????12311213??1102210011000010000100-?11011110-02101101210110011000101111-1110101?0???????[12]01[02]014000001100001111000020110011?1??10??11021110011010010011???1101001011110100????????????11???00101100001101211000?001?10??1?11???0??10001111??????????000??1

Demandasaurusdarwini         ?0?0????????????????????????????????????????????????????????????????????????????10120????????2?2?1?0??311213??1102310011000010200100-?11??1?10-02????0?1?0110111100101?11-?1?01011???????????20140001011001?1010100??0??00??????10??????????????????????????????????????????????????????????????111????1?1211010100????????????????????????????????????????

Nigersaurustaqueti           00201?10101100?1??1111??0000??11?-0011110-?11----0111011?2??????100100010??0?1?1101200100????2301?00123112132?1102210011000010200100-211?11110-02101201111110111100101111-1100101?00???1???????140??1?1?0?0?1011?00120110011?11010??110212100000100?00??????10100101???????????????????110??0???111??????1211010100?????????1????????????????????????000001

Suuwasseaemilieae            0121???1???2?????????1??01???????00?00??11100?0??1??0?10????????0????0?0?????????1?11????????2?2???1??210????0111221000100101010??-1??110?11?????1021?????????????????1?????????1100???????0????1??????????????????????????????????????0000?000????????????????2?????????????????????????????????????????????????????????????????????????????????????0?????

Amargasauruscazaui           ???????????2?011?????????100??10?01100011110011111??????????????0011101001?0?111????????????????????????????11110211000?-1-1101001-10?01020110-1-1-1100210110?10?00100111-0000101??02??1?????0?0?0??0??????010???0?020??????????????1??0??????0?1??????????1101101001010?00????????????11001??????????????1110?0?001????????1????????????????????????000101

Dicraeosaurushansemanni      0021???1???2??01?????????100???0?011000111100111111?????1?0???10001110100010?11111011????????2311?0011210203111102110000-1-1101101-11201020110-1-1-1100010110110000100111-100010110021?1?0?01100200001110010101000002012?0?1?11?00??1100000???00100??0?????1101101001110??????????????11100001100000??001011100010011101110111110??111111?11????11???000???

Brachytrachelopanmesai       ??????????????????????????????????????????????????????????????????????????????????????????????????????????????1?0?11???0-?-??????????201020110-1-1-1?00010110110000100111-1000101??????????????????????????????????????????????????????????????????????????????????????????????????????????????????????????????????????????????????????????????????????????

Apatosaurus                         00201?11111201111?111100101100?0010100011101010110110010020?01?00001000000000101?1?001???????2311?00013102?331111231?00201-1102101-1131000?110?02101100001100111100100111-010010110021?111201100200001111110111000002012?0111111001011000001?0011001?00000?110120100101010011110000111111000011000001?0010111100100111011101111101111111111?1111?1110000001

Diplodocus                          00201011111201111111110010110010010100011101010110110010020101100001000010100101110001101101?2311?100131020331111231?00201-0112111-1131000111??02101100001100111100100111-0101101100211111201100211101111111111210003012?0111111001011000000?1001001?0000001101101001110100???????????111000011000000?001011100010111101?1011111001111111111111?111100000??

Barosauruslentus             ????????????????????????????????????????????????????????????????????????????????????????????????????????????3?111231?00?00-1112011-11310001110-02101100001100111100100111?01001011002????0?01100211101111111111210003012?011?11?00?01???000????????1??0??????0?00?0????????????????????11??0?11?0???????10111000???11????????1???????????????????????0?????

Europasaurusholgeri          11101?0?001111?0010010000?????10?1?00?01001?01011?1110000101????100000001110?0?1100???1111?1111101011011?200?01012021001101110110100-?100111111011021000001000110011001110100210010021?001?0?0000000000100000010001020010000--0-10??11000001010010010000????101101001110100??11??????1111101?0110000?0110?111000100?1101110101110?11?1???1??1?1??11??000???

Diamantinasaurusmatildae     ??????????????????????????????????????????????????????????????????????????????????????????????????????????????????????????????????????1001211121-1112212001000111111?011??0??210?111????????????????????????????????????????????????1?00?0?0100011?????????1101201011101111??1111001?1?111111011000111110011210101011111110101100????????????????????011110

Wintonotitanwattsi           ??????????????????????????????????????????????????????????????????????????????????????????????????????????????????????????????????????1???21?121-?1?20?????????????1??1??????21???11???????0?0?00001??????00?0?0001???0?0001?0??10??11?00001110?1????????????01001??1110111??111?????????????????00?10?10?????????????????????????????????????????????10100

Haestasaurus                         ????????????????????????????????????????????????????????????????????????????????????????????????????????????????????????????????????????????????????????????????????????????????????????????????????????????????????????????????????????????????????????????101201011101101??????????????????????????????????????????????????????????????????????????000111

; 


Ccode  

   -[/1  0        -[/1  1        -[/1  2        -[/1  3        -[/1  4      

   -[/1  5        -[/1  6        -[/1  7        -[/1  8        -[/1  9      

   -[/1  10       -[/1  11       -[/1  12       -[/1  13       -[/1  14     

   -[/1  15       -[/1  16       -[/1  17       -[/1  18       -[/1  19     

   -[/1  20       -[/1  21       -[/1  22       -[/1  23       -[/1  24     

   -[/1  25       -[/1  26       -[/1  27       -[/1  28       -[/1  29     

   -[/1  30       -[/1  31       -[/1  32       -[/1  33       -[/1  34     

   -[/1  35       -[/1  36       -[/1  37       -[/1  38       -[/1  39     

   -[/1  40       -[/1  41       -[/1  42       -[/1  43       -[/1  44     

   -[/1  45       -[/1  46       -[/1  47       -[/1  48       -[/1  49     

   -[/1  50       -[/1  51       -[/1  52       -[/1  53       -[/1  54     

   -[/1  55       -[/1  56       -[/1  57       -[/1  58       -[/1  59     

   -[/1  60       -[/1  61       -[/1  62       -[/1  63       -[/1  64     

   -[/1  65       -[/1  66       -[/1  67       -[/1  68       -[/1  69     

   -[/1  70       -[/1  71       -[/1  72       -[/1  73       -[/1  74     

   -[/1  75       -[/1  76       -[/1  77       -[/1  78       -[/1  79     

   -[/1  80       -[/1  81       -[/1  82       -[/1  83       -[/1  84     

   -[/1  85       -[/1  86       -[/1  87       -[/1  88       -[/1  89     

   -[/1  90       -[/1  91       -[/1  92       -[/1  93       -[/1  94     

   -[/1  95       -[/1  96       -[/1  97       -[/1  98       -[/1  99     

   -[/1  100      -[/1  101      -[/1  102      -[/1  103      -[/1  104    

   -[/1  105      -[/1  106      -[/1  107      -[/1  108      -[/1  109    

   -[/1  110      -[/1  111      -[/1  112      -[/1  113      -[/1  114    

   -[/1  115      -[/1  116      -[/1  117      -[/1  118      -[/1  119    

   -[/1  120      -[/1  121      -[/1  122      -[/1  123      -[/1  124    

   -[/1  125      -[/1  126      -[/1  127      -[/1  128      -[/1  129    

   -[/1  130      -[/1  131      -[/1  132      -[/1  133      -[/1  134    

   -[/1  135      -[/1  136      -[/1  137      -[/1  138      -[/1  139    

   -[/1  140      -[/1  141      -[/1  142      -[/1  143      -[/1  144    

   -[/1  145      -[/1  146      -[/1  147      -[/1  148      -[/1  149    

   -[/1  150      -[/1  151      -[/1  152      -[/1  153      -[/1  154    

   -[/1  155      -[/1  156      -[/1  157      -[/1  158      -[/1  159    

   -[/1  160      -[/1  161      -[/1  162      -[/1  163      -[/1  164    


   -[/1  165      -[/1  166      -[/1  167      -[/1  168      -[/1  169    

   -[/1  170      -[/1  171      -[/1  172      -[/1  173      -[/1  174    

   -[/1  175      -[/1  176      -[/1  177      -[/1  178      -[/1  179    

   -[/1  180      -[/1  181      -[/1  182      -[/1  183      -[/1  184    

   -[/1  185      -[/1  186      -[/1  187      -[/1  188      -[/1  189    

   -[/1  190      -[/1  191      -[/1  192      -[/1  193      -[/1  194    

   -[/1  195      -[/1  196      -[/1  197      -[/1  198      -[/1  199    

   -[/1  200      -[/1  201      -[/1  202      -[/1  203      -[/1  204    

   -[/1  205      -[/1  206      -[/1  207      -[/1  208      -[/1  209    

   -[/1  210      -[/1  211      -[/1  212      -[/1  213      -[/1  214    

   -[/1  215      -[/1  216      -[/1  217      -[/1  218      -[/1  219    

   -[/1  220      -[/1  221      -[/1  222      -[/1  223      -[/1  224    

   -[/1  225      -[/1  226      -[/1  227      -[/1  228      -[/1  229    

   -[/1  230      -[/1  231      -[/1  232      -[/1  233      -[/1  234    

   -[/1  235      -[/1  236      -[/1  237      -[/1  238      -[/1  239    

   -[/1  240      -[/1  241      -[/1  242      -[/1  243      -[/1  244    

   -[/1  245      -[/1  246      -[/1  247      -[/1  248      -[/1  249    

   -[/1  250      -[/1  251      -[/1  252      -[/1  253      -[/1  254    

   -[/1  255      -[/1  256      -[/1  257      -[/1  258      -[/1  259    

   -[/1  260      -[/1  261      -[/1  262      -[/1  263      -[/1  264    

   -[/1  265      -[/1  266      -[/1  267      -[/1  268      -[/1  269    

   -[/1  270      -[/1  271      -[/1  272      -[/1  273      -[/1  274    

   -[/1  275      -[/1  276      -[/1  277      -[/1  278      -[/1  279    

   -[/1  280      -[/1  281      -[/1  282      -[/1  283      -[/1  284    

   -[/1  285      -[/1  286      -[/1  287      -[/1  288      -[/1  289    

   -[/1  290      -[/1  291      -[/1  292      -[/1  293      -[/1  294    

   -[/1  295      -[/1  296      -[/1  297      -[/1  298      -[/1  299    

   -[/1  300      -[/1  301      -[/1  302      -[/1  303      -[/1  304    

   -[/1  305      -[/1  306      -[/1  307      -[/1  308      -[/1  309    

   -[/1  310      -[/1  311      -[/1  312      -[/1  313      -[/1  314    

   -[/1  315      -[/1  316      -[/1  317      -[/1  318      -[/1  319    

   -[/1  320      -[/1  321      -[/1  322      -[/1  323      -[/1  324    

   -[/1  325      -[/1  326      -[/1  327      -[/1  328      -[/1  329    

   -[/1  330      -[/1  331      -[/1  332      -[/1  333      -[/1  334    

   -[/1  335      -[/1  336      -[/1  337      -[/1  338      -[/1  339    

   -[/1  340   ; 

Ancstates 

 -0      -1      -2      -3      -4      -5      -6      -7      -8      -9      

 -10     -11     -12     -13     -14     -15     -16     -17     -18     -19     

 -20     -21     -22     -23     -24     -25     -26     -27     -28     -29     

 -30     -31     -32     -33     -34     -35     -36     -37     -38     -39     

 -40     -41     -42     -43     -44     -45     -46     -47     -48     -49     

 -50     -51     -52     -53     -54     -55     -56     -57     -58     -59     

 -60     -61     -62     -63     -64     -65     -66     -67     -68     -69     

 -70     -71     -72     -73     -74     -75     -76     -77     -78     -79     

 -80     -81     -82     -83     -84     -85     -86     -87     -88     -89     

 -90     -91     -92     -93     -94     -95     -96     -97     -98     -99     

 -100    -101    -102    -103    -104    -105    -106    -107    -108    -109    

 -110    -111    -112    -113    -114    -115    -116    -117    -118    -119    

 -120    -121    -122    -123    -124    -125    -126    -127    -128    -129    


 -130    -131    -132    -133    -134    -135    -136    -137    -138    -139    

 -140    -141    -142    -143    -144    -145    -146    -147    -148    -149    

 -150    -151    -152    -153    -154    -155    -156    -157    -158    -159    

 -160    -161    -162    -163    -164    -165    -166    -167    -168    -169    

 -170    -171    -172    -173    -174    -175    -176    -177    -178    -179    

 -180    -181    -182    -183    -184    -185    -186    -187    -188    -189    

 -190    -191    -192    -193    -194    -195    -196    -197    -198    -199    

 -200    -201    -202    -203    -204    -205    -206    -207    -208    -209    

 -210    -211    -212    -213    -214    -215    -216    -217    -218    -219    

 -220    -221    -222    -223    -224    -225    -226    -227    -228    -229    

 -230    -231    -232    -233    -234    -235    -236    -237    -238    -239    

 -240    -241    -242    -243    -244    -245    -246    -247    -248    -249    

 -250    -251    -252    -253    -254    -255    -256    -257    -258    -259    

 -260    -261    -262    -263    -264    -265    -266    -267    -268    -269    

 -270    -271    -272    -273    -274    -275    -276    -277    -278    -279    

 -280    -281    -282    -283    -284    -285    -286    -287    -288    -289    

 -290    -291    -292    -293    -294    -295    -296    -297    -298    -299    

 -300    -301    -302    -303    -304    -305    -306    -307    -308    -309    

 -310    -311    -312    -313    -314    -315    -316    -317    -318    -319    

 -320    -321    -322    -323    -324    -325    -326    -327    -328    -329    

 -330    -331    -332    -333    -334    -335    -336    -337    -338    -339    

 -340   ; 

 

xgroup 

 

 

 

; 

agroup 

 


 

 

; 

taxcode  

+0      +1      +2      +3      +4      +5      +6      +7       

+8      +9      +10     +11     +12     +13     +14     +15      

+16     +17     +18     +19     +20     +21     +22     +23      

+24     +25     +26     +27     +28     +29     +30     +31      

+32     +33     +34     +35     +36     +37     +38     +39      

+40     +41     +42     +43     +44     +45     +46     +47      

+48     +49     +50     +51     +52     +53     +54     +55      

+56     +57     +58     +59     +60     +61     +62     +63      

+64     +65     +66     +67     +68     +69     +70     +71      

; 


 

blocks 0; 


proc/;
