# Supplementary material for: The Anatomy and Phylogenetic Relationships of “Pelorosaurus“ becklesii (Neosauropoda, Macronaria) from the Early Cretaceous of England
Source: PLoS One. 2015 Jun 3;10(6):e0125819. doi: 10.1371/journal.pone.0125819 (PMC4454574; doi:10.1371/journal.pone.0125819)
Supplement: S3 File — (TXT) [file pone.0125819.s003.txt]

xread 'Data saved from TNT' 

285 63 

Shunosaurus      00?000000010000000000000000000000000000000?0000000?00000??0000000?0?0000000000000000?000000000000000000000000000000000000000000?0000?00?0?00000???000?00[01]00000000000000??000000000?00000?000000000000000000010000000000000000000000000000000000000000000000000000000?0000000?000000000000???? 

Omeisaurus       01011???01000220110100000000000000001100000000000000000000100010001??00110100000?00100000000??10?0000001000000000000?000?20000100000?0000?1?001000100[01]00000000100000110??0?0000000?00010?001000000010000000021010000000100000000000000000000000100100000010000000?0000010000???100000000000?0 

Mamenchisaurus   000100?00110021000110000012000000001000001?001000001?0000?100000?010?00??0101?0010?0?0?0001011100???0000?0000000102010000000011100010000?011201000200000001000100110000??0?0110020?0000[01]000010?00000001000001001000?0101??000000000000000000?00100?0000000000000000000?000000??100??000000000 

Camarasaurus     000010010011100100010110100000001101000000100011000100100000001000011001001001100101001000100110[01]010010000010000101[01]00011200011010011000?010101101200100001000001110110??0?0100000?00010?00000000011000100001000000100001001000000000000000010010011000000000000011000001110100010001000000?1 

Nigersaurus      00????0011200001100100?????0001000000???01100001000?1????????0??0?1111???001011???0???110?10???001100003[12]1111111101??100120101111100?0001?00101100111?00100000000110111000????0?????0000?11?100000?111010??????0???001001?????00000000000000??10???1?0?00?0??001001110001101??????????0000001 

Apatosaurus      011010001?21?11100011100101100101001100000101011110100101010000000011000000101101000101110001?0010001??321?11110101101101201011001011000?0001011000101000010000010001110010010001[01]111110?1001000000011010001100100011100110010000000000000001001001100000001000001101000111001?10000100000001 

Diplodocus       01001010112111110001010010101?1011011??010100001000010000?100000001110110101011110001011100010001010110321111110101101111200011001111000?00011110002010000100000100011100000100011101110?100100000001101000110?10001010010001000000000000001100?00?1000000000000000001001100?00110??1000000?? 

Abydosaurus      11111????1111?11??????????0???????????????????????????1???????????????????101?1110??001001101??0?100?112111101101120?????2???0??????????????????????????????????????????????????010?0???????1????????????1??21??????0?????????0?????0?????????10????????????????0??????????????????1??0?????? 

Alamosaurus      ??????????????0?01?????1012001110011101??0?1111010010111??110001??100??0?0??????????????????????????????1??111101?2?01110000110?0000??0?1???2010??20000100011010010001100111??11211111011?1?010111111001100020?001101011011021[01]11111110?1101110001?1?1111111100?102??1?1???????11110??0110??? 

Andesaurus       ?????????????????????00?0110101?001?????????????????1????1?10001????????????????????????????????????????????????????????????????????????????20101?220010????0?1?0?0001101?1?0?0010?11110????00111001100101002110000???????????1?1??1??????????10?????????1?110???1????????????????????0?????? 

Angolatitan      ???????????????????????????????????1????100101001001001?????????????????????????????????????????????????????????????????????????????????????????????????????????????????????????????????????????????????????????????1010??????11101100000100??100??????????????????????????????????????1101?1 

Aragosaurus      ??????????1?????????????100000010111?????1000001000??????01000101???????????????????????????????????????0??100101??????????????????????????????????????????????????????????????000?00010????100000010001????10?0010100001?????0??00000010010?01???????????000011001??????????????????00000100 

Astrophocaudia   ??????????1???0?0???????1100001?000?0???????????????????????????????????????????????????????????????????0??100011?2??111?20?0????????????????????????????????????????????1????0000?0010101011011101100010??021?00???????0???????????????????????????????0?????????????????????????????0?????? 

Atlasaurus       ??01?0101?111????????000???????????????1???1???????0?00?????????????????1?10?1???????11???0????0???????????10??00????????1?0??100??0??????10??110?1?0?00?0000?0?0??0???????????????????????????????????????????0??????00????????????????????100?00????????????????????????????????????0?????? 

Australodocus    ??????????????1?0?????????????????????????????????????????????????????????????????????????????????????????????????2??111100001100??11?0?????????????????????????????????????????????????????????????????????????????????????????????????????????????????????????????????????????????????????? 

Baotianmansaurus ????????????????????0?0?000????????????????????????????????????????????????????????????????????????????????????????????????????????1?????0??2?1111211?00??0???10?1011111111?0???00??????????????????????????????????????????????????????????????????????????????????????????????????????????? 

Brachiosaurus    ?????????????????????100100????101???0?111??????????????????????10??????????????????????????????????????????????????????????????????????????21110?220100?110011?0110110??11?10?000??00????0110???00000?????010???????????0?0??0000?000?????????????101?1??????10011???????????????????00????? 

Brontomerus      ?????????????????????????????01?????1???????????????????1???????????????????????????????????????????????????????????????????????????????????2????????????????????????????1?????????????10??????11??????1???????????0??000???20?????????????????????101?10???????????????????????????????????? 

Cedarosaurus     ?????????????????????1??11010??10011?001110100010?11?????00??1??0??????0?1??????????????????????????????????????????????????????????????????20111?22??00??0?????0?????????1???0001000000??01?0?1001100010??021?00???0?1011??200110000001000???1?10???????11??0??0100????1??????1001??1000?1?0 

Chubutisaurus    ????????????????????01??1001000???0?1??0100101010??1101???????010?11??????????????????????????????????????????????????????????????????????1?2011112?0?0?????????????0?11111????000??0000????1??11?????01???021?00???1?100?????1110100000???0??101???????????001000101?????????????10??00????? 

Cloverlytitanosauriform ??????????????????0?100????????????????????????1?10????????????????????????????????????????????????????????????????????????????????0???11???20111?220110000?0?10000011111????????????????????????????????????????????????????0??????????0101??????????????0???????????????????????????0?00??? 

Daxiatitan       ??????????????1?1?1???????2?????1?0101??????????????????????????11???????????????????????????????????????????????????11100010?110?00??????11?01011210?0?0?1?001111?0?????11??????0??1???????1??????110??????10?1???0?1100001???????????????????????????????????0??0???????????????????0?????? 

Diamantinasaurus ?????????????????????1??????????????1??00011101011010011100100001101011???????????????????????????????????????????2?????????????????????????21110?221?00??1???1??1000?10?1110???????????????????????????????????????0?101?????10000100??1100??0100?11101111110111020111?11011?????????0011110 

Dongbeititan     ?????????????2??????1?0?002?????0001?0???????????????????11000001111100001????????????????????????????????????????2????1??0?0???????????1???20100?220?00????0?100?0001???11??????0?100??????10???001?0?????0???10???10?01001???????????????????????????????00010002010001100000010????0?????? 

Dongyangosaurus  ???????????????????????1?00????1?0????????????????????????00???????????????????????????????????????????????????????????????????????1????????20110121??00001?0?011?00?1???1???1??00????????1?11???101?0????10???????????????????????????????????????111???10??0????????????????????????0?????? 

Erketu           ??????????????201?????????????????????????????????????????????????1?11????????????????????????????????????????????201100120101110011010???1?????????????????????????????????????????????????????????????????????????????????21?????????????????????????????????????0?1111101100???????0?????? 

Euhelopus        1???1?????11122010100011???????????100??010?????????????101010000111111?0?000010??????1??010?1???????1?000110001102?01110001011110110000?110211011210?101001000001000110011110?????????????????????????????????????011010101??10000000????????????????0?1100001000001101111110001100?100????? 

Europasaurus     0?111010101?1?0100??0100110000110000?0???01?0????00???????0?111??011??????10011?1101?01001101??0111001000101000001?1?101120000100010??000?1??011012101000110010001101?100???1??000?00000?0???0?1000100010??020?0?1010100000000??00?000??0000??1??0?10101???000100110?0001????????????00000??? 

FrenchBothriospondylus ??????????1?????1???????1?0????????????111?0000?00?1????????1110??1???0?1???????????????????????????????0??100000?2??10112000???0?00??????????110?2?????????????????????????????0?????????0???????????????????????????????????011?0?000?000??01?10?????????0?0100?00????11101??0??????00????? 

Fukuititan       ??????????1??????????????????01???????????0?010?0??1????????????1???????????????????????????????????????1??100111?????????????11???????????????????????????????????????????????????????0?1?????1???????????????????????????????11001000?????????????????????0????????0?1???????????????0????? 

Fusuisaurus      ????????????????????????1?0????100????????????????????????0??????????????????????????????????????????????????????????????????????????????????????????????????????????????0??????0?????????01?????0?100?????021?????????????????????????????????????10101?1????????0?????????????????????????? 

Galveosaurus     ??????????????1?????010011010??????1??0?100?????????????????0011??????????????????????????????????????????????????2??001?20?0???????????????101101?00000????0?0?01?0000??0?00??000?00010???????10??????????020??0????0001????001000000??????????????????????00????????????????????????00????? 

Giraffatitan     100110101011111100?1010011010001001100011111001100010011110011111011011???1011111101001011101010111001120101000001200011120001100000?1000?11211101220100110001[01]10110110??11??00001010001000010010001100101002110010101[01]0100020011001000001011010100101110110011001100010111110100001?00100111 

Gobititan        ???????????????????????????1010???1?????????????????????????????0011101001????????????????????????????????????????????????????????????????????????????????????????????????????0????1000111????1[01]1?????01???????0110?????????????????????????????????????????????0?001111111110010100110?????? 

HMNMBR           ????????????????????????0120001001????????????????????????????????????????????????????????????????????????????????????????????????????????????????????????????????????????????0010?10010??011000000000100??000?10?????????????????????????????????????????????????????????????????????0?????? 

Huanghetitan     ???????????????????????0110?????00?100??????????????????????????????????????????????????????????????????????????????????????????????????????????????????????????????????????01?000??10???????0?1?0010???????20?0???01010?001??????????????????????????????????????????????????????????0?????? 

Huanghetitanruyangensis ???????????????????????1110????1001??????????????????????????0???????????????????????????????????????????????????????????????????????????????????????????????????????????01?01?000?010????1?10???00100??000020?01???????????????????????????????????????????00????????????????????????0?????? 

Janenschia       ????????????????????????????????????????00100110110????0??0?00010011100100????????????????????????????????????????????????????????????????????????????????????????????????????????????????????????????????????????????????????00000000001100?0???0????????00?0100010000011100??01000100000101 

Jiangshanosaurus ?????????????????????00?00?00??100?110?????????????????????????1?????????????????????????????????????????????????????????????????????????????0100?22??0???????0?0??0?????1???????0????00???????1??0110??????????????1001?11???????????????????????????????1??0????????????????????????0?????? 

Lapparentosaurus ??????????0???010????1??01000???00?100??111?0001100?0???000?00110011?00????????????????????????????????????000001????10001000????????????????0[01]0000?0100??????0?0000010??0?00???00?100?0?0011??0??1100?????????????000001??0??01000000000000??0010?1000001010110001100??101?001100????0000000 

Ligabuesaurus    ??????????1?????010?11?????????????111?0111?????????????????????1?10???000??????????????????????????????0??1001?002????111000???0000??011???2?100?220?1?001???100000??1????????????????????????????????????????????0111010?0??11100100????????1??0????????????1?00110010111?1??11?10??00????? 

Liubangosaurus   ?????????????????????01??????????????????????????????????????????????????????????????????????????????????????????????????????????????????????0110?210110??0?0?1?110101????????????????????????????????????????????????????????????????????????????????????????????????????????????????0?????? 

Lusotitan        ?????????????????????1??11010???0?1???????0?00000????????????1????00?00??????????????????????????????????????????????111?????????????????????011011???????????0?01????0????????000?10000??01?0?100??00??0??020??0?????????????0?00????00001?????????????010000?????000??11110?????????000?100 

Malarguesaurus   ????????????????????????1101001100??????????????????????????????????????????????????????????????????????????????????????????????????????????????????????????????????????????????00????010?1?0011101100?1???020??????????????????????????????????????????????????01????????????????????0?????? 

Malawisaurus     0??0?1011?2?1?21011?110110201111101??01?11??0011100?????????0001??01?????1100??????0??????11???10??00?0011?1[01]111102??101100001100000?0?11?102?1011221?101001??110001?110011??10121011100??011111111100010??02010011??????0?121111011001?1101??????????????01101100?1?1?1?????????????111101?0 

Mongolosaurus    ??????11??2????1????????????????????????????????????????????????????????????????????????????????01010???1?11[01]1111??1110000???01?0??1????????????????????????????????????????????????????????????????????????????????????????????????????????????????????????????????????????????????????????? 

Opisthocoelicaudia ??????????????????0?11111001010?10101010000110101101011101110000110001111??????????????????????????????????????????????????????????1????10???11?11221?010010011011011?10011?011?00??1100?10?0?011101?0011??020?0?11011??11112110111111?11100111001?11101??0110010020?111111111?0??0?1?0110010 

Paluxysaurus     ??????????1???21??0?010010010011100111?0111?00100001?0???011001010111???????????????????????????????????0??100001?2?????121001100000?1111?1?20111121011000000?1000001110111?1?0000?00?00????00?1100100010??020?00???10110000201?000100010?01??1?0??10?0??100001101001111??????????????00001?1 

Haestatitan      ????????????????????????????????????????00100100110???????????????????????????????????????????????????????????????????????????????????????????????????????????????????????????????????????????????????????????????????????????10000000001100???????????????????????????????????????????000111 


Phuwiangosaurus  ?????0101?2???110?1?111110010??10011???0?1??00111????????101000110?00?????????????1?????0?11???001000???11?101111????1011200011100110000?110?1111121010000011?010100010??11?100000??0100?10?10?1?01110???11020?0?11111011???2010000?00?0000???1????10110??1??01?01010101?????????????000??1?? 

Qiaowanlong      ??????????????110?????????????????????????????????????????110100?????????????????????????????????????????????????????10110000?110011000???1????????????????????????????????????????????????????????????????????????????????????????????????????????10100?00000????????????????????????0?????? 

Rapetosaurus     0?10?100102?12210111110111211??1001010101010010010011001??01000100??1??1?001?011?11011?00?111??10001010011?111101021?00000000???0000?0001?11201101211?10001111110101011001?11???20??1?011?1?0011101110010??0???00111110000002110001110110001??1011?10101?100100100200111???????11000?01010111 

Ruyangosaurus    ?????????????????????1????????????????????????????????????????????11????????????????????????????????????????????????????????????????????????201?0?210010?01?0??????01?????????????????????????????????????????????????????????????????????????????????????????11?1?11?????????????????0?????? 

Saltasaurus      ?????001??????0101???101112111101?001???000?100011????????0??1??1100?????????????1100??????????101??0?????????????2?01110000100?0?00??011???201011211?1010011?11010101100??10??120??11?111010?0111001001?00020?0??01100001112110111111?1110????????111101?1?10011021??11??????????????1111100 

Sauroposeidon    ??????????????2?0?????????????????????????????????????????????????????????????????????????????????????????????????2??111121001100000?11???11????????????????????????????????????????????????????????????????????????????????????????????????????????????????????????????????????????????????? 

Sonorasaurus     ????????????????????????1?0??????0??????????01?????1????????????0??????010??????????????????????????????????????????????????????????????????2?110?2?01??????????????????????????00??00?????????????1????????21????????????????????????????????10???????????????????????0???????0??11????????? 

Tangvayosaurus   ????????????????????000?100??111101???????????????????????0100011?1?101?0?????????????????????????????????????????????????????????????????????1[01]11210??0??????0???0011????1???0000??010111010001101100010??021?0?10???????????????1000????????1??????????1100010011001?0111?0???0???110?????? 

Tastavinsaurus   ?????????????????????10000110001011?????????00000???????100100010110010010??????????????????????????????????????????????????????????????????20110?200?00??000?1?0000010??1?1110010??00010?1?10111011000101002110000???????????????????01???????????10101?110000100010111111110100010110???1?1 

Tehuelchesaurus  ????????????????????00?????????????110?000101110100???????00000000??????????????????????????????????????????????????????????????????????0???101101200?100?100?1?0?0001???01?1??????????????????????????????????????001001101??11000000000010?????????????00?0010011???????????????????0000001 

Tendaguria       ????????????????011?1?????????????????????????????????????????????????????????????????????????????????????????????1??110020000100000??0?1????01100??????00????00????????????????????????????????????????????????????????????????????????????????????????????????????????????????????????????? 

Venenosaurus     ????????????????????????1101001100100???????000100111?????001010?????01??????????????????????????????????????????????????????????????????????????????????????????????????1?????001000000??0110?100110001?1?020?00??110001?????????????000100??1?1????????10000??????????111?1??01011??0?00100 

Wintonotitan     ????????????????????????110??01???0?1???????011010?10???1???00??????????????????????????????????????????????????????????????????????????????2?110??????????????101????1??111???000?00010?11????1?????0?????020?00??0?0100????????0?000010??1??1?0???????0??0?0????????????????????????0?10100 

Xianshanosaurus  ????????????????????????102????1100??0???????????????????????????????????????????????????????????????????????????????????????????????????????????????????????????????????1?????1211111????1?11???00000??0??000?1?????????0?1??????????????????????????????????01000?????????????????????????? 

; 


Ccode  

   -[/1  0        -[/1  1        -[/1  2        -[/1  3        -[/1  4      

   -[/1  5        -[/1  6        -[/1  7        -[/1  8        -[/1  9      

   -[/1  10       -[/1  11       -[/1  12       -[/1  13       -[/1  14     

   -[/1  15       -[/1  16       -[/1  17       -[/1  18       -[/1  19     

   -[/1  20       -[/1  21       -[/1  22       -[/1  23       -[/1  24     

   -[/1  25       -[/1  26       -[/1  27       -[/1  28       -[/1  29     

   -[/1  30       -[/1  31       -[/1  32       -[/1  33       -[/1  34     

   -[/1  35       -[/1  36       -[/1  37       -[/1  38       -[/1  39     

   -[/1  40       -[/1  41       -[/1  42       -[/1  43       -[/1  44     

   -[/1  45       -[/1  46       -[/1  47       -[/1  48       -[/1  49     

   -[/1  50       -[/1  51       -[/1  52       -[/1  53       -[/1  54     

   -[/1  55       -[/1  56       -[/1  57       -[/1  58       -[/1  59     

   -[/1  60       -[/1  61       -[/1  62       -[/1  63       -[/1  64     

   -[/1  65       -[/1  66       -[/1  67       -[/1  68       -[/1  69     

   -[/1  70       -[/1  71       -[/1  72       -[/1  73       -[/1  74     

   -[/1  75       -[/1  76       -[/1  77       -[/1  78       -[/1  79     

   -[/1  80       -[/1  81       -[/1  82       -[/1  83       -[/1  84     

   -[/1  85       -[/1  86       -[/1  87       -[/1  88       -[/1  89     

   -[/1  90       -[/1  91       -[/1  92       -[/1  93       -[/1  94     

   -[/1  95       -[/1  96       -[/1  97       -[/1  98       -[/1  99     

   -[/1  100      -[/1  101      -[/1  102      -[/1  103      -[/1  104    

   -[/1  105      -[/1  106      -[/1  107      -[/1  108      -[/1  109    

   -[/1  110      -[/1  111      -[/1  112      -[/1  113      -[/1  114    

   -[/1  115      -[/1  116      -[/1  117      -[/1  118      -[/1  119    

   -[/1  120      -[/1  121      -[/1  122      -[/1  123      -[/1  124    

   -[/1  125      -[/1  126      -[/1  127      -[/1  128      -[/1  129    


   -[/1  130      -[/1  131      -[/1  132      -[/1  133      -[/1  134    

   -[/1  135      -[/1  136      -[/1  137      -[/1  138      -[/1  139    

   -[/1  140      -[/1  141      -[/1  142      -[/1  143      -[/1  144    

   -[/1  145      -[/1  146      -[/1  147      -[/1  148      -[/1  149    

   -[/1  150      -[/1  151      -[/1  152      -[/1  153      -[/1  154    

   -[/1  155      -[/1  156      -[/1  157      -[/1  158      -[/1  159    

   -[/1  160      -[/1  161      -[/1  162      -[/1  163      -[/1  164    

   -[/1  165      -[/1  166      -[/1  167      -[/1  168      -[/1  169    

   -[/1  170      -[/1  171      -[/1  172      -[/1  173      -[/1  174    

   -[/1  175      -[/1  176      -[/1  177      -[/1  178      -[/1  179    

   -[/1  180      -[/1  181      -[/1  182      -[/1  183      -[/1  184    

   -[/1  185      -[/1  186      -[/1  187      -[/1  188      -[/1  189    

   -[/1  190      -[/1  191      -[/1  192      -[/1  193      -[/1  194    

   -[/1  195      -[/1  196      -[/1  197      -[/1  198      -[/1  199    

   -[/1  200      -[/1  201      -[/1  202      -[/1  203      -[/1  204    

   -[/1  205      -[/1  206      -[/1  207      -[/1  208      -[/1  209    

   -[/1  210      -[/1  211      -[/1  212      -[/1  213      -[/1  214    

   -[/1  215      -[/1  216      -[/1  217      -[/1  218      -[/1  219    

   -[/1  220      -[/1  221      -[/1  222      -[/1  223      -[/1  224    

   -[/1  225      -[/1  226      -[/1  227      -[/1  228      -[/1  229    

   -[/1  230      -[/1  231      -[/1  232      -[/1  233      -[/1  234    

   -[/1  235      -[/1  236      -[/1  237      -[/1  238      -[/1  239    

   -[/1  240      -[/1  241      -[/1  242      -[/1  243      -[/1  244    

   -[/1  245      -[/1  246      -[/1  247      -[/1  248      -[/1  249    

   -[/1  250      -[/1  251      -[/1  252      -[/1  253      -[/1  254    

   -[/1  255      -[/1  256      -[/1  257      -[/1  258      -[/1  259    

   -[/1  260      -[/1  261      -[/1  262      -[/1  263      -[/1  264    

   -[/1  265      -[/1  266      -[/1  267      -[/1  268      -[/1  269    

   -[/1  270      -[/1  271      -[/1  272      -[/1  273      -[/1  274    

   -[/1  275      -[/1  276      -[/1  277      -[/1  278      -[/1  279    

   -[/1  280      -[/1  281      -[/1  282      -[/1  283      -[/1  284    

; 


Ancstates 

 -0      -1      -2      -3      -4      -5      -6      -7      -8      -9      

 -10     -11     -12     -13     -14     -15     -16     -17     -18     -19     

 -20     -21     -22     -23     -24     -25     -26     -27     -28     -29     

 -30     -31     -32     -33     -34     -35     -36     -37     -38     -39     

 -40     -41     -42     -43     -44     -45     -46     -47     -48     -49     

 -50     -51     -52     -53     -54     -55     -56     -57     -58     -59     

 -60     -61     -62     -63     -64     -65     -66     -67     -68     -69     

 -70     -71     -72     -73     -74     -75     -76     -77     -78     -79     

 -80     -81     -82     -83     -84     -85     -86     -87     -88     -89     

 -90     -91     -92     -93     -94     -95     -96     -97     -98     -99     

 -100    -101    -102    -103    -104    -105    -106    -107    -108    -109    

 -110    -111    -112    -113    -114    -115    -116    -117    -118    -119    

 -120    -121    -122    -123    -124    -125    -126    -127    -128    -129    

 -130    -131    -132    -133    -134    -135    -136    -137    -138    -139    

 -140    -141    -142    -143    -144    -145    -146    -147    -148    -149    

 -150    -151    -152    -153    -154    -155    -156    -157    -158    -159    

 -160    -161    -162    -163    -164    -165    -166    -167    -168    -169    

 -170    -171    -172    -173    -174    -175    -176    -177    -178    -179    

 -180    -181    -182    -183    -184    -185    -186    -187    -188    -189    

 -190    -191    -192    -193    -194    -195    -196    -197    -198    -199    


 -200    -201    -202    -203    -204    -205    -206    -207    -208    -209    

 -210    -211    -212    -213    -214    -215    -216    -217    -218    -219    

 -220    -221    -222    -223    -224    -225    -226    -227    -228    -229    

 -230    -231    -232    -233    -234    -235    -236    -237    -238    -239    

 -240    -241    -242    -243    -244    -245    -246    -247    -248    -249    

 -250    -251    -252    -253    -254    -255    -256    -257    -258    -259    

 -260    -261    -262    -263    -264    -265    -266    -267    -268    -269    

 -270    -271    -272    -273    -274    -275    -276    -277    -278    -279    

 -280    -281    -282    -283    -284   ; 

 

xgroup 

 

 

 

; 

agroup 

 

 

 

; 

taxcode  

+0      +1      +2      +3      +4      +5      +6      +7       

+8      +9      +10     +11     +12     +13     +14     +15      

+16     +17     +18     +19     +20     +21     +22     +23      

+24     +25     +26     +27     +28     +29     +30     +31      

+32     +33     +34     +35     +36     +37     +38     +39      

+40     +41     +42     +43     +44     +45     +46     +47      

+48     +49     +50     +51     +52     +53     +54     +55      

+56     +57     +58     +59     +60     +61     +62      

; 


 

blocks 0; 


proc/;
