# Supplementary material for: The Anatomy and Phylogenetic Relationships of “Pelorosaurus“ becklesii (Neosauropoda, Macronaria) from the Early Cretaceous of England
Source: PLoS One. 2015 Jun 3;10(6):e0125819. doi: 10.1371/journal.pone.0125819 (PMC4454574; doi:10.1371/journal.pone.0125819)
Supplement: S4 File — (TXT) [file pone.0125819.s004.txt]

nstates cont; 
xread 'Data saved from TNT' 
285 63 
&[cont] 
Shunosaurus                  0.07 1.26 ? 1.0 1.0 1.16 0.4 1.44 2.0 2.33 2.31 21.0 25.0 13.0 1.84 ? 0.87 0.72 1.65 13.0 0.95 0.95 2.22 4.0 0.82 0.53 0.0 0.94 1.31 1.17 1.56 1.9 0.89 1.0 0.22 2.4 2.0 1.19 0.32 0.72 0.4 0.15 ? 0.69 0.28 1.26 1.69 ? 0.0 0.27 ? 0.3 1.61 0.7 0.68 1.96 ? ? 0.44 0.86 0.35 0.61 0.31 2.25 ? ? 2.24 ? 2.2 1.96 ? 0.98 0.2 1.69

Omeisaurus                   0.09 0.83 ? 0.8 ? ? ? ? ? 1.42 1.89 17.0 23.0 17.0 4.0 1.11 1.57 0.48 1.2 12.0 1.23 0.84 1.28 5.0 0.82 0.55 0.0 0.76 1.19 0.76 1.65 1.24 0.89 1.91 0.26 2.96 1.75 0.9 0.43 0.82 0.4 0.16 1.64 0.71 0.22 1.15 1.95 1.53 ? 0.24 1.0 0.33 1.19 0.77 0.82 1.07 ? 0.67 0.38 1.3 0.31 0.53 0.17 1.65 1.43 1.15 1.65 ? ? 1.97 1.8 1.02 0.28 2.48

Mamenchisaurus               0.18 1.06 1.13 0.66 1.23 1.64 ? 1.22 2.5 1.85 2.86 18.0 23.0 18.0 3.15 ? 0.77 0.56 0.8 12.0 1.18 0.78 1.09 5.0 0.75 0.79 0.75 0.91 1.28 1.0 1.63 1.48 0.75 1.35 0.16 3.47 2.19 1.05 0.27 0.72 0.41 0.13 ? 0.66 0.23 0.97 1.81 ? 0.0 0.32 1.10 0.41 ? 0.76 0.82 ? ? ? 0.35 1.01 0.29 0.61 0.22 1.72 ? 1.16 1.74 2.61 ? 1.85 1.64 ? ? 2.06

Camarasaurus                 0.14 1.11 1.3 1.7 1.51 1.36 0.49 1.58 2.13 2.44 2.04 ? 13.0 12.0 2.47 0.88 0.58 0.64 1.33 12.0 1.2 1.21 0.93 5.0 1.18 0.43 0.0 0.82 0.94 1.06 1.32 1.2 1.38 3.0 0.37 3.31 2.17 1.29 0.61 0.74 0.43 0.15 1.26 0.66 0.25 1.06 2.33 1.36 10.0 0.36 1.34 0.48 1.46 0.9 1.02 0.7 0.71 1.18 0.46 1.16 0.26 0.44 0.11 1.5 1.64 1.11 2.11 1.46 1.86 2.04 1.54 1.17 0.24 1.8

Nigersaurus                  0.0 1.1 ? ? ? ? 0.58 1.45 4.0 1.18 4.96 25.0 34.0 13.0 2.76 1.0 1.55 1.1 1.28 12.0 0.95 0.94 ? ? ? ? ? 0.73 1.27 1.19 2.43 1.66 0.97 1.56 0.32 2.28 2.48 ? ? ? 0.4 0.14 1.25 0.7 0.2 1.2 1.65 1.08 0.0 0.32 1.40 ? 1.85 ? ? ? ? ? ? ? ? 0.32 ? ? 1.33 ? 1.55 1.34 1.74 1.59 ? ? ? 1.7

Apatosaurus                  0.0 0.75 0.91 ? ? 1.55 0.58 1.42 ? ? 4.56 13.0 ? 15.0 3.44 1.0 0.76 0.67 1.71 10.0 1.41 1.0 2.37 5.0 1.0 0.56 0.26 1.09 1.23 1.0 2.33 1.62 1.05 1.75 0.26 3.79 1.88 1.06 0.49 0.7 0.51 0.16 1.28 0.69 0.31 1.08 2.17 1.3 20.0 0.4 1.0 0.4 1.67 0.92 1.08 0.81 0.5 0.87 0.28 1.16 0.35 0.38 0.28 2.65 1.44 1.13 2.09 1.22 1.55 1.84 1.62 0.76 0.21 1.92

Diplodocus                   0.0 0.71 ? 1.84 4.17 1.09 0.71 1.26 4.0 1.27 5.16 11.0 14.0 15.0 3.33 0.92 0.88 0.59 1.2 10.0 1.11 1.08 1.84 5.0 1.1 0.55 0.3 0.95 1.88 ? 2.5 1.8 1.71 2.43 ? 3.27 1.93 ? ? 0.66 0.33 0.16 1.41 0.7 0.22 1.0 1.68 1.37 15.0 0.31 1.23 0.35 1.91 0.83 0.87 0.72 0.66 ? 0.25 1.03 0.3 0.52 0.22 2.7 1.38 1.11 1.47 1.23 1.88 2.14 1.49 1.31 0.21 1.41

Abydosaurus                  0.27 0.77 ? ? 1.43 ? ? ? ? 1.35 2.79 14.0 14.0 ? 3.5 0.62 ? ? ? ? ? ? ? ? ? ? 0.0 ? ? ? ? ? ? ? ? ? ? ? ? ? ? ? ? ? ? ? ? ? ? ? ? ? ? ? ? ? ? ? ? ? ? ? ? ? ? ? ? ? ? ? ? ? ? ?

Alamosaurus                  ? ? ? ? ? ? ? ? ? ? ? ? ? ? 2.45 ? 0.5 ? ? ? ? ? ? 6.0 0.89 0.92 0.96 0.92 1.36 1.4 1.78 0.94 0.74 1.44 0.45 3.15 1.65 1.17 0.75 ? ? 0.16 ? 0.59 0.32 0.86 2.63 2.87 35.0 0.35 1.23 0.51 1.67 1.03 1.11 0.0 ? ? 0.28 ? 0.35 0.65 0.25 1.2 ? ? 1.95 1.85 2.11 ? ? 0.69 ? 2.07

Andesaurus                   ? ? ? ? ? ? ? ? ? ? ? ? ? ? ? ? ? ? ? ? ? ? 2.13 ? 0.64 0.9 0.28 0.63 1.58 0.8 1.87 ? 0.15 1.33 0.5 ? ? ? ? ? ? ? ? ? ? ? ? ? ? ? ? ? 1.86 ? ? ? ? 3.11 ? ? 0.28 0.52 0.23 1.17 ? ? ? ? ? ? ? ? ? ?

Angolatitan                  ? ? ? ? ? ? ? ? ? ? ? ? ? ? ? ? ? ? ? ? ? ? ? ? ? ? ? ? ? ? ? ? ? ? ? 3.57 ? ? ? ? 0.33 0.17 2.8 0.57 0.2 0.84 1.76 1.84 20.0 0.34 1.50 0.49 1.51 0.97 1.05 ? ? ? ? ? ? ? ? ? ? ? ? ? ? ? ? ? ? ?

Aragosaurus                  ? ? ? ? ? ? ? ? ? ? 2.45 ? ? ? ? ? ? ? ? ? ? ? ? ? 1.02 0.5 0.0 0.98 1.05 1.12 1.61 1.04 0.96 2.17 0.43 3.37 ? ? ? ? ? 0.12 1.68 0.73 0.22 1.02 1.98 1.28 16.5 0.37 1.11 ? ? ? ? ? ? 0.82 0.38 1.01 0.28 0.57 0.15 1.84 1.96 ? ? ? ? ? ? ? ? ?

Astrophocaudia               ? ? ? ? ? ? ? ? ? ? 2.66 ? ? ? 2.46 ? 0.77 ? ? ? ? ? ? ? 1.57 0.65 0.0 0.96 1.27 1.1 1.75 ? 0.91 1.72 0.38 ? ? ? ? ? ? ? ? ? ? ? ? ? ? ? ? ? ? ? ? ? ? ? ? ? ? ? ? ? ? ? ? ? ? ? ? ? ? ?

Atlasaurus                   ? ? 1.2 0.8 ? 1.26 0.71 1.3 3.9 ? 2.5 15.0 14.0 ? ? ? ? ? ? ? ? ? 1.75 5.0 ? ? ? ? ? ? ? ? ? ? ? ? ? ? ? 0.99 ? ? ? 0.62 ? ? ? ? ? ? ? 0.38 ? 0.87 0.88 ? ? ? ? ? ? ? ? ? ? ? ? ? ? ? ? ? 0.28 ?

Australodocus                ? ? ? ? ? ? ? ? ? ? ? ? ? ? 3.8 ? 0.9 ? ? ? ? ? ? ? ? ? ? ? ? ? ? ? ? ? ? ? ? ? ? ? ? ? ? ? ? ? ? ? ? ? ? ? ? ? ? ? ? ? ? ? ? ? ? ? ? ? ? ? ? ? ? ? ? ?

Baotianmansaurus             ? ? ? ? ? ? ? ? ? ? ? ? ? ? ? ? ? ? ? ? 1.09 ? 1.31 ? 0.84 0.45 0.0 ? ? ? ? ? ? ? ? ? ? ? ? ? ? ? ? ? ? ? ? ? ? ? ? ? ? ? ? ? ? ? ? ? ? ? ? ? ? ? ? ? ? ? ? ? ? ?

Brachiosaurus                ? ? ? ? ? ? ? ? ? ? ? ? ? ? ? ? ? ? ? ? ? 1.09 1.4 5.0 1.14 0.56 0.0 ? ? ? ? 0.86 0.89 2.82 ? ? ? 1.04 ? 1.0 0.3 0.13 ? ? ? ? ? ? ? ? ? ? ? ? ? ? ? ? ? ? ? ? ? ? 2.1 1.07 ? ? ? ? ? ? ? ?

Brontomerus                  ? ? ? ? ? ? ? ? ? ? ? ? ? ? ? ? ? ? ? ? ? ? ? ? ? ? ? ? ? 1.1 1.7 ? ? ? ? ? 1.89 ? ? ? ? ? ? ? ? ? ? ? ? ? ? ? ? ? ? ? 0.42 ? ? ? ? ? ? ? ? ? ? ? ? ? ? ? ? ?

Cedarosaurus                 ? ? ? ? ? ? ? ? ? ? ? ? ? ? ? ? ? ? ? ? ? 1.04 ? ? 1.02 0.8 0.0 1.3 1.16 ? ? 0.8 0.42 1.39 0.59 3.52 ? 1.06 0.5 0.97 0.26 0.12 ? 0.59 0.23 1.36 1.65 1.1 10.0 ? 2.56 0.51 ? ? ? ? ? ? ? ? ? 0.71 ? ? ? ? ? ? ? ? ? 0.62 ? 1.42

Chubutisaurus                ? ? ? ? ? ? ? ? ? ? ? ? ? ? ? ? ? ? ? ? 1.24 1.29 ? ? 1.17 0.51 0.0 1.0 1.27 1.17 1.54 ? ? ? ? ? ? ? ? 0.86 0.34 0.15 1.93 0.59 0.26 0.97 1.9 1.46 16.0 ? ? 0.54 1.95 0.96 1.07 ? ? ? ? ? ? ? 0.2 1.33 1.81 ? 1.55 1.4 ? ? ? ? ? ?

Cloverlytitanosauriform  ? ? ? ? ? ? ? ? ? ? ? ? ? ? ? ? ? ? ? ? 1.53 0.9 1.76 ? ? ? ? ? ? ? ? ? ? ? ? ? ? ? ? ? ? ? ? ? ? ? ? 1.24 ? 0.4 1.86 ? ? ? ? ? ? ? ? ? ? ? ? ? ? ? ? ? ? ? ? ? ? ?

Daxiatitan                   ? ? ? ? ? ? ? ? ? ? ? ? ? ? 3.33 ? 1.11 ? 0.7 ? ? ? ? ? ? ? 1.05 ? ? ? ? ? ? ? 0.2 3.46 2.06 0.98 ? ? ? ? ? ? ? ? ? ? ? ? ? ? ? ? ? ? ? ? ? ? ? ? ? ? ? 1.21 ? ? ? ? ? ? ? ?

Diamantinasaurus             ? ? ? ? ? ? ? ? ? ? ? ? ? ? ? ? ? ? ? ? ? 1.08 ? ? ? ? ? ? ? ? ? ? ? ? ? ? ? ? ? 0.79 0.48 0.18 1.48 0.63 0.37 1.04 2.15 2.1 20.0 0.44 1.43 0.61 1.36 0.95 1.06 0.46 0.47 1.94 0.46 0.68 0.31 0.5 0.45 1.95 2.18 1.2 2.09 1.3 2.58 1.59 1.47 ? ? ?

Dongbeititan                 ? ? ? ? ? ? ? ? ? ? ? ? ? 17.0 ? ? ? ? ? ? 1.3 ? 1.2 ? 0.86 0.52 0.81 ? ? ? ? ? ? ? 0.32 ? ? 1.09 ? ? ? ? ? ? ? ? ? ? ? ? ? ? ? ? ? ? ? ? ? 1.05 ? 0.47 0.21 1.67 ? ? 1.33 ? ? 2.48 1.64 0.96 ? 1.57

Dongyangosaurus              ? ? ? ? ? ? ? ? ? ? ? ? ? ? ? ? ? ? ? ? ? ? ? 6.0 ? 0.55 0.0 ? ? ? ? 0.75 ? ? ? ? ? ? ? ? ? ? ? ? ? ? ? ? ? ? ? ? ? ? ? ? ? ? 0.4 1.1 ? ? ? ? ? ? ? ? ? ? ? ? ? ?

Erketu                       ? ? ? ? ? ? ? ? ? ? ? ? ? ? 5.58 1.3 ? ? ? ? ? ? ? ? ? ? ? ? ? ? ? ? ? ? ? ? ? ? ? ? ? ? ? ? ? ? ? ? ? ? ? ? ? ? ? ? ? ? ? ? ? ? ? ? ? ? 1.97 ? 1.95 1.34 ? ? ? ?

Euhelopus                    0.25 ? ? ? ? ? ? ? ? ? 2.08 10.0 13.0 17.0 5.48 1.36 1.2 ? 0.75 13.0 0.9 0.9 0.92 6.0 ? ? ? ? ? ? ? ? ? ? ? 4.59 2.31 1.15 ? ? 0.42 0.14 1.79 ? ? ? ? ? ? ? ? ? ? ? ? ? ? ? 0.28 1.1 0.25 0.5 0.29 1.55 1.6 1.31 1.88 1.46 1.56 1.62 1.48 ? 0.23 ?

Europasaurus                 0.17 ? 0.91 0.85 1.37 1.17 0.66 1.31 3.5 2.44 2.71 ? 13.0 ? 2.79 0.69 0.79 0.58 ? ? 1.07 1.0 1.68 5.0 1.26 0.85 0.0 0.97 1.35 1.13 1.9 0.76 0.28 1.32 0.38 2.93 ? 1.27 ? ? ? 0.16 1.24 ? ? ? ? ? ? 0.33 1.15 ? ? ? ? ? ? ? ? ? 0.25 0.73 0.17 ? ? 1.03 1.78 1.34 ? ? ? ? ? ?

FrenchBothriospondylus    ? ? ? ? ? ? ? ? ? ? 2.49 ? ? ? ? ? 1.3 ? ? ? ? ? ? ? 1.04 ? 0.0 ? ? ? ? ? ? ? ? ? ? ? ? 0.91 0.32 0.11 ? 0.66 0.23 1.4 1.67 ? 10.0 0.33 ? 0.44 ? ? ? ? ? ? ? ? 0.25 0.71 0.11 1.6 ? ? 1.93 ? ? ? 1.66 ? 0.26 ?

Fukuititan                   ? ? ? ? ? ? ? ? ? ? 3.0 ? ? ? ? ? ? ? ? ? ? ? ? ? ? ? ? ? ? 1.14 1.77 ? ? ? ? ? ? ? ? ? ? ? 1.61 ? 0.25 0.95 1.68 ? ? ? ? 0.49 ? ? ? ? ? ? ? ? ? ? ? ? 1.88 ? ? ? ? ? ? ? ? ?

Fusuisaurus                  ? ? ? ? ? ? ? ? ? ? ? ? ? ? ? ? ? ? ? ? ? ? ? ? 1.07 ? 0.0 ? ? ? ? 0.59 0.87 1.29 ? ? ? ? ? ? ? ? ? ? ? ? ? ? ? ? ? ? ? ? ? ? ? ? 0.43 ? ? ? ? ? ? ? ? ? ? ? ? ? ? ?

Galveosaurus                 ? ? ? ? ? ? ? ? ? ? ? ? ? ? 3.68 ? ? ? ? ? 0.91 1.38 1.95 5.0 1.18 0.81 0.0 1.12 1.25 ? ? ? ? ? ? ? ? ? 0.42 ? 0.34 0.15 2.09 ? ? ? ? ? ? ? ? ? ? ? ? ? ? ? ? ? 0.34 0.58 0.15 1.0 ? ? ? ? ? ? ? ? ? ?

Giraffatitan                 0.39 1.15 1.07 0.54 1.55 1.45 0.84 1.16 3.34 4.06 2.33 11.0 13.0 ? 3.7 0.83 0.89 0.63 ? ? 1.08 1.79 1.64 5.0 1.04 0.62 0.0 1.26 1.11 1.17 1.4 0.81 0.34 1.17 0.45 3.48 2.24 1.35 0.52 0.98 0.28 0.1 1.4 0.58 0.24 1.09 2.0 1.49 16.0 0.33 1.43 0.51 1.71 0.95 1.02 0.19 ? 2.3 0.44 1.04 0.22 1.0 0.17 1.13 2.18 1.08 1.7 1.2 2.25 1.63 1.48 ? ? ?

Gobititan                    ? ? ? ? ? ? ? ? ? ? ? ? ? ? ? ? ? ? ? ? ? ? ? ? ? ? ? 1.05 1.11 1.21 1.37 ? ? ? 0.42 ? ? ? ? ? ? ? ? ? ? ? ? ? ? ? ? ? ? ? ? ? ? ? ? ? ? ? ? ? 1.25 1.18 1.85 1.42 1.56 1.87 1.23 0.91 0.24 1.45

HMNMBR     ? ? ? ? ? ? ? ? ? ? ? ? ? ? ? ? ? ? ? ? ? ? ? ? 0.96 0.8 0.62 0.97 1.37 0.86 2.0 1.4 0.97 2.0 ? ? ? ? ? ? ? ? ? ? ? ? ? ? ? ? ? ? ? ? ? ? ? ? ? ? ? ? ? ? ? ? ? ? ? ? ? ? ? ?

Huanghetitan   ? ? ? ? ? ? ? ? ? ? ? ? ? ? ? ? ? ? ? ? ? ? ? 5.0 1.08 0.79 0.0 ? ? ? ? ? 0.78 1.4 ? 4.05 2.05 1.36 ? ? ? ? ? ? ? ? ? ? ? ? ? ? ? ? ? ? ? ? ? ? ? ? ? ? ? ? ? ? ? ? ? ? ? ?

Huanghetitanruyangensis ? ? ? ? ? ? ? ? ? ? ? ? ? ? ? ? ? ? ? ? ? ? ? 6.0 1.11 0.71 0.0 ? ? ? ? 0.77 0.9 1.33 0.43 ? ? ? ? ? ? ? ? ? ? ? ? ? ? ? ? ? ? ? ? ? ? ? ? ? ? 0.44 ? ? ? ? ? ? ? ? ? ? ? ?

Janenschia                   ? ? ? ? ? ? ? ? ? ? ? ? ? ? ? ? ? ? ? ? ? ? ? ? ? ? ? ? ? ? ? ? ? ? ? ? ? ? ? ? 0.47 0.16 1.48 0.67 0.29 0.91 2.06 1.56 21.0 0.47 ? ? ? ? ? ? ? ? 0.44 ? 0.32 0.48 0.27 1.4 1.72 1.09 1.89 1.3 1.71 2.14 1.76 1.34 0.2 1.62

Jiangshanosaurus             ? ? ? ? ? ? ? ? ? ? ? ? ? ? ? ? ? ? ? ? ? 0.75 1.05 ? 1.0 0.53 ? 0.86 1.02 ? ? 1.14 0.67 1.32 ? 3.63 1.16 1.17 ? ? ? ? ? ? ? ? ? ? ? ? ? ? ? ? ? ? ? ? ? ? ? ? ? 1.3 ? ? ? ? ? ? ? ? ? ?

Lapparentosaurus             ? ? ? ? ? ? ? ? ? ? ? ? ? ? ? 0.97 ? ? ? ? ? 1.05 ? ? 0.85 0.72 0.0 0.98 1.25 ? ? ? 0.32 1.27 ? ? 2.12 1.01 ? ? 0.31 0.13 1.14 ? 0.22 1.19 1.67 1.32 23.0 0.32 1.12 ? 1.37 ? ? ? 0.52 1.81 0.42 ? 0.3 0.45 0.15 1.2 1.45 1.03 1.71 1.37 ? 2.29 1.84 ? ? ?

Ligabuesaurus                ? ? ? ? ? ? ? ? ? ? 2.65 ? ? ? ? ? ? 0.29 2.0 ? 2.22 1.4 ? ? ? ? ? ? ? ? ? ? ? ? ? 4.04 1.69 0.95 ? ? 0.3 0.11 1.2 ? ? ? ? ? ? ? ? ? ? ? ? ? ? ? ? ? ? ? ? ? 2.37 ? 1.8 1.55 ? ? ? 0.79 0.21 1.78

Liubangosaurus               ? ? ? ? ? ? ? ? ? ? ? ? ? ? ? ? ? ? ? ? ? 0.7 0.89 ? ? ? ? ? ? ? ? ? ? ? ? ? ? ? ? ? ? ? ? ? ? ? ? ? ? ? ? ? ? ? ? ? ? ? ? ? ? ? ? ? ? ? ? ? ? ? ? ? ? ?

Lusotitan                    ? ? ? ? ? ? ? ? ? ? ? ? ? ? ? ? ? ? ? ? ? 1.28 ? ? 1.05 0.64 0.0 1.21 1.2 ? ? ? 0.39 ? 0.48 ? ? ? ? ? ? ? 1.66 ? 0.24 1.1 1.82 1.65 19.0 ? ? ? ? ? ? ? ? ? ? ? ? 0.76 ? ? ? ? 2.37 1.73 ? 1.88 1.84 ? ? ?

Malarguesaurus               ? ? ? ? ? ? ? ? ? ? ? ? ? ? ? ? ? ? ? ? ? ? ? ? 1.17 0.83 0.0 1.05 1.17 1.01 1.74 1.06 0.44 1.53 ? ? ? ? ? ? ? ? ? ? ? ? ? ? ? ? ? ? ? ? ? ? ? ? ? ? ? ? ? ? ? ? ? ? ? ? ? ? ? ?

Malawisaurus                 0.06 ? ? 1.43 ? 0.78 0.45 1.78 4.5 ? 4.0 ? 15.0 ? 5.2 0.92 0.71 0.49 0.88 ? 1.45 1.04 1.3 6.0 1.1 0.58 0.84 0.86 1.58 1.23 2.1 0.92 1.0 1.47 0.56 ? ? 1.23 0.68 ? 0.36 0.14 ? ? 0.25 1.03 2.31 1.43 27.0 0.35 1.42 0.62 1.57 0.92 ? ? ? ? ? ? 0.3 0.6 0.29 ? ? ? 2.69 1.29 ? ? ? ? ? 1.57

Mongolosaurus                ? ? ? ? ? ? 0.7 1.83 ? ? 4.0 ? ? ? ? 0.72 ? ? ? ? ? ? ? ? ? ? ? ? ? ? ? ? ? ? ? ? ? ? ? ? ? ? ? ? ? ? ? ? ? ? ? ? ? ? ? ? ? ? ? ? ? ? ? ? ? ? ? ? ? ? ? ? ? ?

Opisthocoelicaudia           ? ? ? ? ? ? ? ? ? ? ? ? ? ? ? ? ? ? 1.35 ? 1.48 1.73 0.94 6.0 1.29 0.46 0.0 1.16 0.86 1.29 1.64 ? 1.48 1.31 0.46 2.9 1.39 1.17 0.76 0.72 0.51 0.23 1.58 0.63 0.44 1.14 2.06 1.53 25.0 0.51 1.64 0.46 1.43 1.03 1.23 0.0 ? ? 0.31 0.74 0.35 0.5 0.24 2.0 2.27 1.25 2.32 1.58 2.0 1.7 1.21 1.07 0.25 ?

Paluxysaurus                 ? ? ? ? ? ? ? ? ? ? 2.69 ? ? ? 5.48 0.81 ? ? ? ? 1.15 1.21 1.93 5.0 1.13 0.52 0.0 1.11 1.31 0.86 1.73 0.78 1.0 1.57 0.34 3.48 1.78 ? ? ? 0.3 0.14 1.42 ? 0.24 1.05 2.06 1.89 10.0 0.33 1.2 ? ? 0.86 ? ? ? ? 0.38 0.8 0.29 0.45 0.09 1.61 1.87 0.88 1.64 1.06 1.4 ? ? ? ? ?

Haestasaurus   ? ? ? ? ? ? ? ? ? ? ? ? ? ? ? ? ? ? ? ? ? ? ? ? ? ? ? ? ? ? ? ? ? ? ? ? ? ? ? ? 0.45 0.19 1.45 0.67 0.25 0.89-0.92 1.852 1.527 21.0 0.44 1.29 ? ? ? ? ? ? ? ? ? ? ? ? ? ? ? ? ? ? ? ? ? ? ?

Phuwiangosaurus              ? ? ? ? ? 1.03 0.6 1.39 3.38 ? 4.37 ? ? ? 3.12 0.67 0.69 ? 0.63 ? 1.25 1.0 0.95 6.0 1.09 0.55 0.0 1.04 1.34 ? ? 0.85 0.63 1.96 0.51 3.44 ? ? ? 0.79 ? 0.14 ? ? 0.28 1.26 2.03 1.42 22.0 ? ? ? ? ? ? ? ? 2.19 0.42 0.74 0.29 0.58 0.23 1.45 2.59 0.94 ? 1.5 2.33 ? ? ? ? ?

Qiaowanlong                  ? ? ? ? ? ? ? ? ? ? ? ? ? ? 3.08 ? 0.8 ? ? ? ? ? ? ? ? ? ? ? ? ? ? ? ? ? ? ? ? ? ? ? ? ? ? ? ? ? ? ? ? ? ? ? ? ? ? ? ? ? 0.37 0.7 0.28 0.73 0.26 1.57 ? ? ? ? ? ? ? ? ? ?

Rapetosaurus                 0.0 ? 0.56 1.4 ? 0.92 0.53 1.35 3.33 3.17 4.23 ? 11.0 17.0 4.0 0.81 0.8 0.44 0.63 10.0 1.47 1.3 1.4 6.0 1.14 0.71 0.72 1.0 1.57 ? ? 1.0 0.89 1.5 0.44 2.78 1.23 1.48 0.65 0.8 0.37 0.15 1.5 0.7 0.22 0.93 1.91 2.03 20.0 0.34 1.63 0.5 2.35 0.96 0.95 0.0 ? ? 0.4 0.7 0.35 0.39 0.24 1.0 1.59 1.14 ? ? 1.59 ? ? 1.07 ? 3.22

Ruyangosaurus                ? ? ? ? ? ? ? ? ? ? ? ? ? ? ? ? ? ? ? ? ? 1.33 ? ? ? ? ? ? ? ? ? ? ? ? ? ? ? ? ? ? ? ? ? ? ? ? ? ? ? ? ? ? ? ? ? ? ? ? ? ? ? ? ? ? ? ? 1.31 1.0 ? ? ? ? ? ?

Saltasaurus                  ? ? ? ? ? 1.7 0.49 1.63 ? ? ? ? ? ? 2.08 0.81 0.69 ? ? ? ? 1.0 1.33 6.0 1.32 0.73 0.8 1.33 1.4 1.66 1.81 1.25 1.56 ? 0.28 2.38 1.61 ? ? ? 0.49 0.19 1.72 ? 0.34 1.26 1.73 1.92 31.0 0.42 1.47 ? ? ? ? ? ? ? ? ? ? 0.9 ? ? 2.0 ? 2.0 1.52 ? ? ? ? ? ?

Sauroposeidon                ? ? ? ? ? ? ? ? ? ? ? ? ? ? 5.9 ? 0.88 ? ? ? ? ? ? ? ? ? ? ? ? ? ? ? ? ? ? ? ? ? ? ? ? ? ? ? ? ? ? ? ? ? ? ? ? ? ? ? ? ? ? ? ? ? ? ? ? ? ? ? ? ? ? ? ? ?

Sonorasaurus                 ? ? ? ? ? ? ? ? ? ? ? ? ? ? ? ? ? ? ? ? ? ? ? ? 1.18 ? 0.0 ? ? ? ? ? ? ? ? ? ? ? ? ? ? ? ? ? 0.22 0.98 ? ? ? ? ? 0.56 ? ? ? ? ? ? ? ? ? ? ? ? 1.8 ? ? ? ? ? ? 0.83 0.27 2.22

Tangvayosaurus               ? ? ? ? ? ? ? ? ? ? ? ? ? ? ? ? ? ? ? ? ? ? 1.04 ? 1.02 0.35 0.0 ? ? 1.28 1.8 0.78 2.08 1.28 0.43 ? ? ? ? ? ? ? ? ? ? ? ? ? ? ? ? ? ? ? ? ? ? ? 0.47 0.74 0.28 0.66 0.21 1.14 ? ? 1.7 ? 1.59 3.1 1.46 ? ? ?

Tastavinsaurus               ? ? ? ? ? ? ? ? ? ? ? ? ? ? ? ? ? ? ? ? ? 1.12 1.21 5.0 0.88 0.55 0.13 1.0 1.33 0.86 1.57 0.97 1.26 2.14 0.46 ? ? ? ? ? ? ? ? ? 0.22 1.14 1.76 2.42 14.0 ? ? ? ? ? ? ? 0.37 1.13 0.43 0.71 0.28 0.62 0.25 1.43 1.69 1.35 1.86 1.62 2.0 1.64 1.56 0.9 0.31 2.12

Tehuelchesaurus              ? ? ? ? ? ? ? ? ? ? ? ? ? ? ? ? ? ? ? ? ? ? ? ? ? ? ? ? ? ? ? ? ? ? ? 3.92 1.62 1.08 ? 0.72 0.44 0.17 1.28 0.66 0.34 0.97 2.11 1.75 20.0 0.37 1.5 ? ? ? ? ? ? ? 0.48 1.07 0.31 0.65 0.24 1.76 1.56 1.08 ? ? ? ? ? ? ? ?

Tendaguria                   ? ? ? ? ? ? ? ? ? ? ? ? ? ? ? ? 0.78 0.39 0.71 ? 1.53 ? ? ? ? ? ? ? ? ? ? ? ? ? ? ? ? ? ? ? ? ? ? ? ? ? ? ? ? ? ? ? ? ? ? ? ? ? ? ? ? ? ? ? ? ? ? ? ? ? ? ? ? ?

Venenosaurus                 ? ? ? ? ? ? ? ? ? ? ? ? ? ? ? ? ? ? ? ? ? ? ? ? 1.17 0.64 0.0 1.1 0.95 1.16 1.87 1.06 0.88 1.38 0.43 2.46 ? ? ? ? ? ? ? ? 0.22 1.08 1.73 1.17 16.0 0.34 2.0 0.52 2.17 ? ? ? ? ? ? 1.02 0.23 0.61 0.18 1.5 ? ? ? ? ? 1.81 1.36 ? ? ?

Wintonotitan                 ? ? ? ? ? ? ? ? ? ? ? ? ? ? ? ? ? ? ? ? ? ? ? ? 1.07 0.67 0.0 ? ? 1.06 1.74 ? ? ? 0.24 ? ? ? ? ? ? ? ? ? 0.27 0.8 2.1 1.96 26.0 0.37 ? 0.53 1.44 ? ? ? ? ? ? ? 0.36 0.43 ? ? ? ? ? ? ? ? ? ? ? ?

Xianshanosaurus              ? ? ? ? ? ? ? ? ? ? ? ? ? ? ? ? ? ? ? ? ? ? ? ? 1.44 0.55 0.67 ? ? ? ? 1.0 ? 1.29 0.32 ? ? 1.42 ? ? ? ? ? ? ? ? ? ? ? ? ? ? ? ? ? ? ? ? ? ? ? ? ? ? ? ? ? ? ? ? ? ? ? ?
&[num] 
Shunosaurus                 0000000000?000000000000000000000000000000000000000000?0000?00?0?00000???000?00[01]00000000000000??000000000?00000?000000000000000000010000000000000000000000000000000000000000000000000000000?0000000?000000000000????
Omeisaurus                  100000?00100000000??10?0000001000000000000?000?20000100000?0000?1?001000100[01]00000000100000110??0?0000000?00010?001000000010000000021010000000100000000000000000000000100100000010000000?0000010000???100000000000?0
Mamenchisaurus              101?0010?0?0?0001011100???0000?0000000102010000000011100010000?011201000200000001000100110000??0?0110020?0000[01]000010?00000001000001001000?0101??000000000000000000?00100?0000000000000000000?000000??100??000000000
Camarasaurus                1001100101001000100110[01]010010000010000101[01]00011200011010011000?010101101200100001000001110110??0?0100000?00010?00000000011000100001000000100001001000000000000000010010011000000000000011000001110100010001000000?1
Nigersaurus                 01011???0???110?10???001100003[12]1111111101??100120101111100?0001?00101100111?00100000000110111000????0?????0000?11?100000?111010??????0???001001?????00000000000000??10???1?0?00?0??001001110001101??????????0000001
Apatosaurus                 0101101000101110001?0010001??321?11110101101101201011001011000?0001011000101000010000010001110010010001[01]111110?1001000000011010001100100011100110010000000000000001001001100000001000001101000111001?10000100000001
Diplodocus                  01011110001011100010001010110321111110101101111200011001111000?00011110002010000100000100011100000100011101110?100100000001101000110?10001010010001000000000000001100?00?1000000000000000001001100?00110??1000000??
Abydosaurus                 101?1110??001001101??0?100?112111101101120?????2???0??????????????????????????????????????????????????010?0???????1????????????1??21??????0?????????0?????0?????????10????????????????0??????????????????1??0??????
Alamosaurus                 ??????????????????????????????1??111101?2?01110000110?0000??0?1???2010??20000100011010010001100111??11211111011?1?010111111001100020?001101011011021[01]11111110?1101110001?1?1111111100?102??1?1???????11110??0110???
Andesaurus                  ??????????????????????????????????????????????????????????????????20101?220010????0?1?0?0001101?1?0?0010?11110????00111001100101002110000???????????1?1??1??????????10?????????1?110???1????????????????????0??????
Angolatitan                 ??????????????????????????????????????????????????????????????????????????????????????????????????????????????????????????????????????????1010??????11101100000100??100??????????????????????????????????????1101?1
Aragosaurus                 ??????????????????????????????0??100101??????????????????????????????????????????????????????????????000?00010????100000010001????10?0010100001?????0??00000010010?01???????????000011001??????????????????00000100
Astrophocaudia              ??????????????????????????????0??100011?2??111?20?0????????????????????????????????????????????1????0000?0010101011011101100010??021?00???????0???????????????????????????????0?????????????????????????????0??????
Atlasaurus                  10?1???????11???0????0???????????10??00????????1?0??100??0??????10??110?1?0?00?0000?0?0??0???????????????????????????????????????????0??????00????????????????????100?00????????????????????????????????????0??????
Australodocus               ????????????????????????????????????????2??111100001100??11?0??????????????????????????????????????????????????????????????????????????????????????????????????????????????????????????????????????????????????????
Baotianmansaurus            ?????????????????????????????????????????????????????????1?????0??2?1111211?00??0???10?1011111111?0???00???????????????????????????????????????????????????????????????????????????????????????????????????????????
Brachiosaurus               ??????????????????????????????????????????????????????????????????21110?220100?110011?0110110??11?10?000??00????0110???00000?????010???????????0?0??0000?000?????????????101?1??????10011???????????????????00?????
Brontomerus                 ??????????????????????????????????????????????????????????????????2????????????????????????????1?????????????10??????11??????1???????????0??000???20?????????????????????101?10????????????????????????????????????
Cedarosaurus                ??????????????????????????????????????????????????????????????????20111?22??00??0?????0?????????1???0001000000??01?0?1001100010??021?00???0?1011??200110000001000???1?10???????11??0??0100????1??????1001??1000?1?0
Chubutisaurus               ????????????????????????????????????????????????????????????????1?2011112?0?0?????????????0?11111????000??0000????1??11?????01???021?00???1?100?????1110100000???0??101???????????001000101?????????????10??00?????
Cloverlytitanosauriform ?????????????????????????????????????????????????????????0???11???20111?220110000?0?10000011111????????????????????????????????????????????????????0??????????0101??????????????0???????????????????????????0?00???
Daxiatitan                  ???????????????????????????????????????????11100010?110?00??????11?01011210?0?0?1?001111?0?????11??????0??1???????1??????110??????10?1???0?1100001???????????????????????????????????0??0???????????????????0??????
Diamantinasaurus            ????????????????????????????????????????2?????????????????????????21110?221?00??1???1??1000?10?1110???????????????????????????????????????0?101?????10000100??1100??0100?11101111110111020111?11011?????????0011110
Dongbeititan                ????????????????????????????????????????2????1??0?0???????????1???20100?220?00????0?100?0001???11??????0?100??????10???001?0?????0???10???10?01001???????????????????????????????00010002010001100000010????0??????
Dongyangosaurus             ?????????????????????????????????????????????????????????1????????20110121??00001?0?011?00?1???1???1??00????????1?11???101?0????10???????????????????????????????????????111???10??0????????????????????????0??????
Erketu                      ????????????????????????????????????????201100120101110011010???1?????????????????????????????????????????????????????????????????????????????????21?????????????????????????????????????0?1111101100???????0??????
Euhelopus                   000010??????1??010?1???????1?000110001102?01110001011110110000?110211011210?101001000001000110011110?????????????????????????????????????011010101??10000000????????????????0?1100001000001101111110001100?100?????
Europasaurus                10011?1101?01001101??0111001000101000001?1?101120000100010??000?1??011012101000110010001101?100???1??000?00000?0???0?1000100010??020?0?1010100000000??00?000??0000??1??0?10101???000100110?0001????????????00000???
FrenchBothriospondylus   ??????????????????????????????0??100000?2??10112000???0?00??????????110?2?????????????????????????????0?????????0???????????????????????????????????011?0?000?000??01?10?????????0?0100?00????11101??0??????00?????
Fukuititan                  ??????????????????????????????1??100111?????????????11???????????????????????????????????????????????????????0?1?????1???????????????????????????????11001000?????????????????????0????????0?1???????????????0?????
Fusuisaurus                 ???????????????????????????????????????????????????????????????????????????????????????????????0??????0?????????01?????0?100?????021?????????????????????????????????????10101?1????????0??????????????????????????
Galveosaurus                ????????????????????????????????????????2??001?20?0???????????????101101?00000????0?0?01?0000??0?00??000?00010???????10??????????020??0????0001????001000000??????????????????????00????????????????????????00?????
Giraffatitan                1011111101001011101010111001120101000001200011120001100000?1000?11211101220100110001[01]10110110??11??00001010001000010010001100101002110010101[01]0100020011001000001011010100101110110011001100010111110100001?00100111
Gobititan                   ????????????????????????????????????????????????????????????????????????????????????????????????????0????1000111????1[01]1?????01???????0110?????????????????????????????????????????????0?001111111110010100110??????

HMNMBR ????????????????????????????????????????????????????????????????????????????????????????????????????0010?10010??011000000000100??000?10?????????????????????????????????????????????????????????????????????0??????

Huanghetitan ??????????????????????????????????????????????????????????????????????????????????????????????????01?000??10???????0?1?0010???????20?0???01010?001??????????????????????????????????????????????????????????0??????

Huanghetitanruyangensis ???????????????????????????????????????????????????????????????????????????????????????????????01?01?000?010????1?10???00100??000020?01???????????????????????????????????????????00????????????????????????0??????
Janenschia                  ????????????????????????????????????????????????????????????????????????????????????????????????????????????????????????????????????????????????????00000000001100?0???0????????00?0100010000011100??01000100000101
Jiangshanosaurus            ???????????????????????????????????????????????????????????????????0100?22??0???????0?0??0?????1???????0????00???????1??0110??????????????1001?11???????????????????????????????1??0????????????????????????0??????
Lapparentosaurus            ?????????????????????????????????000001????10001000????????????????0[01]0000?0100??????0?0000010??0?00???00?100?0?0011??0??1100?????????????000001??0??01000000000000??0010?1000001010110001100??101?001100????0000000
Ligabuesaurus               ??????????????????????????????0??1001?002????111000???0000??011???2?100?220?1?001???100000??1????????????????????????????????????????????0111010?0??11100100????????1??0????????????1?00110010111?1??11?10??00?????
Liubangosaurus              ???????????????????????????????????????????????????????????????????0110?210110??0?0?1?110101????????????????????????????????????????????????????????????????????????????????????????????????????????????????0??????
Lusotitan                   ???????????????????????????????????????????111?????????????????????011011???????????0?01????0????????000?10000??01?0?100??00??0??020??0?????????????0?00????00001?????????????010000?????000??11110?????????000?100
Malarguesaurus              ??????????????????????????????????????????????????????????????????????????????????????????????????????00????010?1?0011101100?1???020??????????????????????????????????????????????????01????????????????????0??????
Malawisaurus                100??????0??????11???10??00?0011?1[01]111102??101100001100000?0?11?102?1011221?101001??110001?110011??10121011100??011111111100010??02010011??????0?121111011001?1101??????????????01101100?1?1?1?????????????111101?0
Mongolosaurus               ??????????????????????01010???1?11[01]1111??1110000???01?0??1?????????????????????????????????????????????????????????????????????????????????????????????????????????????????????????????????????????????????????????
Opisthocoelicaudia          ?????????????????????????????????????????????????????????1????10???11?11221?010010011011011?10011?011?00??1100?10?0?011101?0011??020?0?11011??11112110111111?11100111001?11101??0110010020?111111111?0??0?1?0110010
Paluxysaurus                ??????????????????????????????0??100001?2?????121001100000?1111?1?20111121011000000?1000001110111?1?0000?00?00????00?1100100010??020?00???10110000201?000100010?01??1?0??10?0??100001101001111??????????????00001?1
Haestasaurus                 ????????????????????????????????????????????????????????????????????????????????????????????????????????????????????????????????????????????????????10000000001100???????????????????????????????????????????000111
Phuwiangosaurus             ????????1?????0?11???001000???11?101111????1011200011100110000?110?1111121010000011?010100010??11?100000??0100?10?10?1?01110???11020?0?11111011???2010000?00?0000???1????10110??1??01?01010101?????????????000??1??
Qiaowanlong                 ???????????????????????????????????????????10110000?110011000???1????????????????????????????????????????????????????????????????????????????????????????????????????????10100?00000????????????????????????0??????
Rapetosaurus                01?011?11011?00?111??10001010011?111101021?00000000???0000?0001?11201101211?10001111110101011001?11???20??1?011?1?0011101110010??0???00111110000002110001110110001??1011?10101?100100100200111???????11000?01010111
Ruyangosaurus               ??????????????????????????????????????????????????????????????????201?0?210010?01?0??????01?????????????????????????????????????????????????????????????????????????????????????????11?1?11?????????????????0??????
Saltasaurus                 ???????1100??????????101??0?????????????2?01110000100?0?00??011???201011211?1010011?11010101100??10??120??11?111010?0111001001?00020?0??01100001112110111111?1110????????111101?1?10011021??11??????????????1111100
Sauroposeidon               ????????????????????????????????????????2??111121001100000?11???11?????????????????????????????????????????????????????????????????????????????????????????????????????????????????????????????????????????????????
Sonorasaurus                ??????????????????????????????????????????????????????????????????2?110?2?01??????????????????????????00??00?????????????1????????21????????????????????????????????10???????????????????????0???????0??11?????????
Tangvayosaurus              ????????????????????????????????????????????????????????????????????1[01]11210??0??????0???0011????1???0000??010111010001101100010??021?0?10???????????????1000????????1??????????1100010011001?0111?0???0???110??????
Tastavinsaurus              ??????????????????????????????????????????????????????????????????20110?200?00??000?1?0000010??1?1110010??00010?1?10111011000101002110000???????????????????01???????????10101?110000100010111111110100010110???1?1
Tehuelchesaurus             ??????????????????????????????????????????????????????????????0???101101200?100?100?1?0?0001???01?1??????????????????????????????????????001001101??11000000000010?????????????00?0010011???????????????????0000001
Tendaguria                  ????????????????????????????????????????1??110020000100000??0?1????01100??????00????00?????????????????????????????????????????????????????????????????????????????????????????????????????????????????????????????
Venenosaurus                ???????????????????????????????????????????????????????????????????????????????????????????????1?????001000000??0110?100110001?1?020?00??110001?????????????000100??1?1????????10000??????????111?1??01011??0?00100
Wintonotitan                ??????????????????????????????????????????????????????????????????2?110??????????????101????1??111???000?00010?11????1?????0?????020?00??0?0100????????0?000010??1??1?0???????0??0?0????????????????????????0?10100
Xianshanosaurus             ???????????????????????????????????????????????????????????????????????????????????????????????1?????1211111????1?11???00000??0??000?1?????????0?1??????????????????????????????????01000??????????????????????????
; 

Ccode  
   +[/1  0        +[/1  1        +[/1  2        +[/1  3        +[/1  4      
   +[/1  5        +[/1  6        +[/1  7        +[/1  8        +[/1  9      
   +[/1  10       +[/1  11       +[/1  12       +[/1  13       +[/1  14     
   +[/1  15       +[/1  16       +[/1  17       +[/1  18       +[/1  19     
   +[/1  20       +[/1  21       +[/1  22       +[/1  23       +[/1  24     
   +[/1  25       +[/1  26       +[/1  27       +[/1  28       +[/1  29     
   +[/1  30       +[/1  31       +[/1  32       +[/1  33       +[/1  34     
   +[/1  35       +[/1  36       +[/1  37       +[/1  38       +[/1  39     
   +[/1  40       +[/1  41       +[/1  42       +[/1  43       +[/1  44     
   +[/1  45       +[/1  46       +[/1  47       +[/1  48       +[/1  49     
   +[/1  50       +[/1  51       +[/1  52       +[/1  53       +[/1  54     
   +[/1  55       +[/1  56       +[/1  57       +[/1  58       +[/1  59     
   +[/1  60       +[/1  61       +[/1  62       +[/1  63       +[/1  64     
   +[/1  65       +[/1  66       +[/1  67       +[/1  68       +[/1  69     
   +[/1  70       +[/1  71       +[/1  72       +[/1  73       -[/1  74     
   -[/1  75       -[/1  76       -[/1  77       -[/1  78       -[/1  79     
   -[/1  80       -[/1  81       -[/1  82       -[/1  83       -[/1  84     
   -[/1  85       -[/1  86       -[/1  87       -[/1  88       -[/1  89     
   -[/1  90       -[/1  91       -[/1  92       -[/1  93       -[/1  94     
   -[/1  95       -[/1  96       -[/1  97       -[/1  98       -[/1  99     
   -[/1  100      -[/1  101      -[/1  102      -[/1  103      -[/1  104    
   -[/1  105      -[/1  106      -[/1  107      -[/1  108      -[/1  109    
   -[/1  110      -[/1  111      -[/1  112      -[/1  113      -[/1  114    
   -[/1  115      -[/1  116      -[/1  117      -[/1  118      -[/1  119    
   -[/1  120      -[/1  121      -[/1  122      -[/1  123      -[/1  124    
   -[/1  125      -[/1  126      -[/1  127      -[/1  128      -[/1  129    
   -[/1  130      -[/1  131      -[/1  132      -[/1  133      -[/1  134    
   -[/1  135      -[/1  136      -[/1  137      -[/1  138      -[/1  139    
   -[/1  140      -[/1  141      -[/1  142      -[/1  143      -[/1  144    
   -[/1  145      -[/1  146      -[/1  147      -[/1  148      -[/1  149    
   -[/1  150      -[/1  151      -[/1  152      -[/1  153      -[/1  154    
   -[/1  155      -[/1  156      -[/1  157      -[/1  158      -[/1  159    
   -[/1  160      -[/1  161      -[/1  162      -[/1  163      -[/1  164    
   -[/1  165      -[/1  166      -[/1  167      -[/1  168      -[/1  169    
   -[/1  170      -[/1  171      -[/1  172      -[/1  173      -[/1  174    
   -[/1  175      -[/1  176      -[/1  177      -[/1  178      -[/1  179    
   -[/1  180      -[/1  181      -[/1  182      -[/1  183      -[/1  184    
   -[/1  185      -[/1  186      -[/1  187      -[/1  188      -[/1  189    
   -[/1  190      -[/1  191      -[/1  192      -[/1  193      -[/1  194    
   -[/1  195      -[/1  196      -[/1  197      -[/1  198      -[/1  199    
   -[/1  200      -[/1  201      -[/1  202      -[/1  203      -[/1  204    
   -[/1  205      -[/1  206      -[/1  207      -[/1  208      -[/1  209    
   -[/1  210      -[/1  211      -[/1  212      -[/1  213      -[/1  214    
   -[/1  215      -[/1  216      -[/1  217      -[/1  218      -[/1  219    
   -[/1  220      -[/1  221      -[/1  222      -[/1  223      -[/1  224    
   -[/1  225      -[/1  226      -[/1  227      -[/1  228      -[/1  229    
   -[/1  230      -[/1  231      -[/1  232      -[/1  233      -[/1  234    
   -[/1  235      -[/1  236      -[/1  237      -[/1  238      -[/1  239    
   -[/1  240      -[/1  241      -[/1  242      -[/1  243      -[/1  244    
   -[/1  245      -[/1  246      -[/1  247      -[/1  248      -[/1  249    
   -[/1  250      -[/1  251      -[/1  252      -[/1  253      -[/1  254    
   -[/1  255      -[/1  256      -[/1  257      -[/1  258      -[/1  259    
   -[/1  260      -[/1  261      -[/1  262      -[/1  263      -[/1  264    
   -[/1  265      -[/1  266      -[/1  267      -[/1  268      -[/1  269    
   -[/1  270      -[/1  271      -[/1  272      -[/1  273      -[/1  274    
   -[/1  275      -[/1  276      -[/1  277      -[/1  278      -[/1  279    
   -[/1  280      -[/1  281      -[/1  282      -[/1  283      -[/1  284    
; 
Ancstates 
 -0      -1      -2      -3      -4      -5      -6      -7      -8      -9      
 -10     -11     -12     -13     -14     -15     -16     -17     -18     -19     
 -20     -21     -22     -23     -24     -25     -26     -27     -28     -29     
 -30     -31     -32     -33     -34     -35     -36     -37     -38     -39     
 -40     -41     -42     -43     -44     -45     -46     -47     -48     -49     
 -50     -51     -52     -53     -54     -55     -56     -57     -58     -59     
 -60     -61     -62     -63     -64     -65     -66     -67     -68     -69     
 -70     -71     -72     -73     -74     -75     -76     -77     -78     -79     
 -80     -81     -82     -83     -84     -85     -86     -87     -88     -89     
 -90     -91     -92     -93     -94     -95     -96     -97     -98     -99     
 -100    -101    -102    -103    -104    -105    -106    -107    -108    -109    
 -110    -111    -112    -113    -114    -115    -116    -117    -118    -119    
 -120    -121    -122    -123    -124    -125    -126    -127    -128    -129    
 -130    -131    -132    -133    -134    -135    -136    -137    -138    -139    
 -140    -141    -142    -143    -144    -145    -146    -147    -148    -149    
 -150    -151    -152    -153    -154    -155    -156    -157    -158    -159    
 -160    -161    -162    -163    -164    -165    -166    -167    -168    -169    
 -170    -171    -172    -173    -174    -175    -176    -177    -178    -179    
 -180    -181    -182    -183    -184    -185    -186    -187    -188    -189    
 -190    -191    -192    -193    -194    -195    -196    -197    -198    -199    
 -200    -201    -202    -203    -204    -205    -206    -207    -208    -209    
 -210    -211    -212    -213    -214    -215    -216    -217    -218    -219    
 -220    -221    -222    -223    -224    -225    -226    -227    -228    -229    
 -230    -231    -232    -233    -234    -235    -236    -237    -238    -239    
 -240    -241    -242    -243    -244    -245    -246    -247    -248    -249    
 -250    -251    -252    -253    -254    -255    -256    -257    -258    -259    
 -260    -261    -262    -263    -264    -265    -266    -267    -268    -269    
 -270    -271    -272    -273    -274    -275    -276    -277    -278    -279    
 -280    -281    -282    -283    -284   ; 
 
xgroup 
 
 
 
; 
agroup 
 
 
 
; 
taxcode  
+0      +1      +2      +3      +4      +5      +6      +7       
+8      +9      +10     +11     +12     +13     +14     +15      
+16     +17     +18     +19     +20     +21     +22     +23      
+24     +25     +26     +27     +28     +29     +30     +31      
+32     +33     +34     +35     +36     +37     +38     +39      
+40     +41     +42     +43     +44     +45     +46     +47      
+48     +49     +50     +51     +52     +53     +54     +55      
+56     +57     +58     +59     +60     +61     +62      
; 

 
blocks 0; 

proc/;
